# Supplementary material for: Post-translational modifications of FDA-approved plasma biomarkers in glioblastoma samples
Source: PLoS One. 2017 May 11;12(5):e0177427. doi: 10.1371/journal.pone.0177427 (PMC5426747; doi:10.1371/journal.pone.0177427)
Supplement: S1 Table — (XLSX) [file pone.0177427.s001.xlsx]

## Sheet: Лист1
S1 Table. List of proteins identified by ≥ 3 high quality peptidesby Mascot search without variable post-translational modifications in control
Protein quantitation	Using only features with no protein conflicts
Accession	Peptides	SeqCov(%)	Score	Anova (p)*	Fold	Description	Average Normalised Abundances
							1	2	3	4	5	6	7	8	9	10	11	12
A1AG1_HUMAN	11 (8)	45	1082.72	1.54e-012	10.92	Alpha-1-acid glycoprotein 1 OS=Homo sapiens GN=ORM1 PE=1 SV=1	1.34e+008	1.92e+008	2.47e+007	7.08e+007	3.42e+007	1.62e+008	8.62e+007	1.76e+007	6.49e+007	8.98e+007	9.60e+007	8.01e+007
A1AG2_HUMAN	11 (8)	46	875.07	8.80e-014	5.56	Alpha-1-acid glycoprotein 2 OS=Homo sapiens GN=ORM2 PE=1 SV=2	3.09e+007	3.45e+007	7.89e+006	2.12e+007	8.67e+006	3.12e+007	2.56e+007	6.21e+006	2.16e+007	2.02e+007	2.29e+007	2.21e+007
A1AT_HUMAN	33 (28)	66	2535.18	1.65e-012	4.90	Alpha-1-antitrypsin OS=Homo sapiens GN=SERPINA1 PE=1 SV=3	7.82e+008	7.44e+008	2.61e+008	4.68e+008	2.46e+008	8.31e+008	6.83e+008	1.70e+008	6.60e+008	5.69e+008	5.26e+008	5.52e+008
A1BG_HUMAN	15 (13)	42	1373.10	1.10e-013	5.56	Alpha-1B-glycoprotein OS=Homo sapiens GN=A1BG PE=1 SV=4	5.85e+007	5.22e+007	1.18e+007	4.66e+007	1.63e+007	5.76e+007	5.53e+007	1.05e+007	3.87e+007	3.18e+007	4.18e+007	3.74e+007
A2AP_HUMAN	17	51	1042.71	3.13e-010	5.91	Alpha-2-antiplasmin OS=Homo sapiens GN=SERPINF2 PE=1 SV=3	1.15e+007	7.89e+006	3.51e+006	5.60e+006	3.16e+006	1.32e+007	1.41e+007	2.39e+006	9.93e+006	7.85e+006	8.28e+006	7.70e+006
A2GL_HUMAN	11 (10)	43	664.49	1.67e-013	5.40	Leucine-rich alpha-2-glycoprotein OS=Homo sapiens GN=LRG1 PE=1 SV=2	3.61e+006	5.64e+006	1.39e+006	2.60e+006	1.79e+006	5.60e+006	3.25e+006	1.04e+006	2.14e+006	4.51e+006	3.11e+006	2.92e+006
A2MG_HUMAN	85 (72)	71	7851.66	3.31e-011	5.08	Alpha-2-macroglobulin OS=Homo sapiens GN=A2M PE=1 SV=3	7.46e+008	2.91e+008	1.59e+008	3.84e+008	1.48e+008	5.19e+008	5.77e+008	1.47e+008	3.63e+008	3.23e+008	2.88e+008	2.72e+008
AACT_HUMAN	25 (19)	60	1829.14	3.33e-016	5.24	Alpha-1-antichymotrypsin OS=Homo sapiens GN=SERPINA3 PE=1 SV=2	4.53e+007	5.62e+007	1.24e+007	3.30e+007	1.37e+007	4.96e+007	3.53e+007	1.07e+007	3.08e+007	3.42e+007	3.33e+007	3.11e+007
AFAM_HUMAN	28 (26)	50	1665.23	2.27e-011	9.75	Afamin OS=Homo sapiens GN=AFM PE=1 SV=1	2.36e+007	2.09e+007	7.74e+006	1.70e+007	5.62e+006	2.07e+007	2.61e+007	2.67e+006	1.71e+007	1.11e+007	1.73e+007	1.57e+007
ALBU_HUMAN	42 (38)	69	2529.83	1.04e-012	9.70	Serum albumin OS=Homo sapiens GN=ALB PE=1 SV=2	6.92e+007	5.50e+007	1.65e+007	5.28e+007	1.67e+007	8.05e+007	8.44e+007	8.70e+006	3.40e+007	3.16e+007	3.62e+007	3.28e+007
ALS_HUMAN	11 (9)	21	414.61	1.71e-013	26.50	Insulin-like growth factor-binding protein complex acid labile subunit OS=Homo sapiens GN=IGFALS PE=1 SV=1	1.47e+006	7.98e+005	8.03e+004	7.53e+005	1.55e+005	1.13e+006	1.35e+006	5.55e+004	3.10e+005	3.38e+005	4.94e+005	4.65e+005
AMBP_HUMAN	16	47	1146.62	2.81e-010	7.64	Protein AMBP OS=Homo sapiens GN=AMBP PE=1 SV=1	1.92e+007	2.05e+007	4.09e+006	1.68e+007	5.44e+006	1.53e+007	1.53e+007	2.68e+006	1.21e+007	1.01e+007	1.51e+007	1.50e+007
ANGT_HUMAN	15 (12)	41	1256.51	1.12e-014	3.19	Angiotensinogen OS=Homo sapiens GN=AGT PE=1 SV=1	9.77e+006	8.03e+006	3.10e+006	7.28e+006	5.43e+006	6.49e+006	5.00e+006	3.22e+006	9.89e+006	7.87e+006	8.68e+006	7.69e+006
ANT3_HUMAN	25 (22)	65	1766.47	6.03e-014	7.10	Antithrombin-III OS=Homo sapiens GN=SERPINC1 PE=1 SV=1	4.17e+007	2.92e+007	7.50e+006	2.11e+007	8.69e+006	3.35e+007	2.69e+007	5.87e+006	2.30e+007	2.08e+007	2.95e+007	2.71e+007
APOA_HUMAN	15	3	629.72	3.14e-013	55.03	Apolipoprotein(a) OS=Homo sapiens GN=LPA PE=1 SV=1	1.50e+005	1.87e+006	3.39e+005	4.94e+006	2.03e+005	1.66e+005	8.00e+005	8.97e+004	1.05e+006	1.68e+005	2.12e+005	2.09e+005
APOA1_HUMAN	35 (32)	75	2998.60	4.47e-011	7.62	Apolipoprotein A-I OS=Homo sapiens GN=APOA1 PE=1 SV=1	9.53e+008	7.68e+008	2.54e+008	6.81e+008	3.26e+008	1.13e+009	7.58e+008	1.48e+008	5.92e+008	7.58e+008	8.65e+008	7.62e+008
APOA2_HUMAN	10 (9)	69	707.88	3.85e-011	4.52	Apolipoprotein A-II OS=Homo sapiens GN=APOA2 PE=1 SV=1	1.76e+008	1.54e+008	3.88e+007	9.77e+007	4.93e+007	1.66e+008	1.52e+008	4.31e+007	9.37e+007	8.92e+007	1.33e+008	1.30e+008
APOA4_HUMAN	29 (27)	60	1920.19	3.29e-014	15.07	Apolipoprotein A-IV OS=Homo sapiens GN=APOA4 PE=1 SV=3	2.67e+007	7.21e+007	8.21e+006	4.14e+007	9.28e+006	4.64e+007	4.85e+007	4.78e+006	5.05e+007	3.71e+007	5.18e+007	5.10e+007
APOB_HUMAN	242 (215)	55	1.46e+004	2.22e-016	7.09	Apolipoprotein B-100 OS=Homo sapiens GN=APOB PE=1 SV=2	1.51e+008	1.16e+008	6.33e+007	1.29e+008	2.71e+007	1.30e+008	1.92e+008	2.72e+007	1.74e+008	4.45e+007	1.31e+008	1.17e+008
APOC1_HUMAN	6 (5)	39	461.08	8.86e-013	10.49	Apolipoprotein C-I OS=Homo sapiens GN=APOC1 PE=1 SV=1	2.46e+007	1.74e+007	6.18e+006	1.17e+007	5.81e+006	2.22e+007	2.14e+007	2.34e+006	1.11e+007	1.17e+007	1.54e+007	1.31e+007
APOC2_HUMAN	5	48	243.39	3.33e-011	5.61	Apolipoprotein C-II OS=Homo sapiens GN=APOC2 PE=1 SV=1	7.12e+006	6.60e+006	4.02e+006	2.76e+006	1.27e+006	4.48e+006	5.53e+006	1.53e+006	4.67e+006	2.38e+006	4.28e+006	4.23e+006
APOC4_HUMAN	7	37	154.86	1.03e-005	10.91	Apolipoprotein C-IV OS=Homo sapiens GN=APOC4 PE=1 SV=1	4.85e+005	4.05e+005	1.62e+005	1.51e+005	1.60e+005	3.11e+005	4.24e+005	4.45e+004	4.85e+005	1.93e+005	2.88e+005	2.03e+005
APOD_HUMAN	10 (8)	39	674.46	6.19e-010	11.42	Apolipoprotein D OS=Homo sapiens GN=APOD PE=1 SV=1	1.26e+007	9.23e+006	2.41e+006	5.64e+006	1.60e+006	1.03e+007	7.45e+006	1.10e+006	9.76e+006	6.59e+006	9.10e+006	9.58e+006
APOE_HUMAN	20 (18)	65	1392.72	3.05e-010	6.73	Apolipoprotein E OS=Homo sapiens GN=APOE PE=1 SV=1	1.63e+007	1.43e+007	5.17e+006	1.01e+007	3.54e+006	1.32e+007	1.15e+007	2.42e+006	7.54e+006	9.65e+006	1.11e+007	1.06e+007
APOF_HUMAN	3	11	88.10	5.03e-009	11.71	Apolipoprotein F OS=Homo sapiens GN=APOF PE=1 SV=2	2.95e+005	4.01e+005	3.42e+004	1.84e+005	6.25e+004	1.99e+005	2.36e+005	6.99e+004	8.66e+004	3.73e+004	3.06e+005	2.72e+005
APOH_HUMAN	19 (16)	60	1269.00	1.47e-011	6.08	Beta-2-glycoprotein 1 OS=Homo sapiens GN=APOH PE=1 SV=3	3.71e+007	3.28e+007	1.25e+007	2.41e+007	1.14e+007	3.74e+007	3.14e+007	6.15e+006	2.47e+007	2.24e+007	2.43e+007	2.28e+007
APOL1_HUMAN	14 (12)	39	545.47	3.73e-014	15.06	Apolipoprotein L1 OS=Homo sapiens GN=APOL1 PE=1 SV=5	1.46e+007	1.21e+007	3.22e+006	1.13e+007	3.06e+006	1.88e+007	1.22e+007	1.24e+006	1.19e+007	8.28e+006	1.31e+007	1.09e+007
APOM_HUMAN	7 (6)	29	233.84	1.08e-010	13.70	Apolipoprotein M OS=Homo sapiens GN=APOM PE=1 SV=2	3.26e+006	3.08e+006	7.33e+005	2.29e+006	8.46e+005	4.92e+006	3.37e+006	3.59e+005	1.51e+006	2.20e+006	1.31e+006	1.34e+006
ATRN_HUMAN	12 (11)	8	415.79	8.48e-009	13.35	Attractin OS=Homo sapiens GN=ATRN PE=1 SV=2	7.85e+005	5.58e+005	1.64e+005	6.48e+005	2.54e+005	6.49e+005	1.29e+006	9.69e+004	3.17e+005	4.59e+005	4.53e+005	4.46e+005
BTD_HUMAN	6 (3)	14	200.20	5.55e-003	68.98	Biotinidase OS=Homo sapiens GN=BTD PE=1 SV=2	2.83e+005	1.73e+005	1.34e+004	1.39e+005	2.04e+004	1.99e+005	1.85e+005	4104.70	1.05e+005	1.10e+005	1.07e+005	1.37e+005
C1R_HUMAN	16 (13)	25	686.41	1.20e-008	8.08	Complement C1r subcomponent OS=Homo sapiens GN=C1R PE=1 SV=2	3.24e+006	3.93e+006	8.85e+005	2.45e+006	8.14e+005	2.75e+006	3.19e+006	4.86e+005	1.98e+006	1.89e+006	2.11e+006	1.88e+006
C1S_HUMAN	17 (12)	31	791.19	5.59e-011	7.49	Complement C1s subcomponent OS=Homo sapiens GN=C1S PE=1 SV=1	2.70e+006	3.75e+006	9.85e+005	2.07e+006	9.42e+005	2.76e+006	3.04e+006	5.01e+005	1.66e+006	1.98e+006	1.69e+006	1.75e+006
C4BPA_HUMAN	20 (18)	36	859.43	4.16e-013	21.89	C4b-binding protein alpha chain OS=Homo sapiens GN=C4BPA PE=1 SV=2	8.93e+006	1.48e+007	2.65e+006	1.10e+007	1.96e+006	6.40e+006	1.02e+007	6.76e+005	4.34e+006	2.89e+006	4.68e+006	4.51e+006
CAH1_HUMAN	4 (3)	18	169.10	1.09e-006	17.24	Carbonic anhydrase 1 OS=Homo sapiens GN=CA1 PE=1 SV=2	1.71e+005	5.39e+005	1.77e+005	1.33e+005	3.12e+004	3.66e+005	2.29e+005	4.41e+004	2.96e+005	5.28e+004	1.98e+005	1.62e+005
CBG_HUMAN	9 (8)	29	385.24	7.65e-011	4.37	Corticosteroid-binding globulin OS=Homo sapiens GN=SERPINA6 PE=1 SV=1	3.89e+006	2.89e+006	1.09e+006	2.79e+006	1.25e+006	3.01e+006	3.49e+006	8.91e+005	3.49e+006	3.17e+006	3.10e+006	2.99e+006
CBPB2_HUMAN	7	16	229.84	1.07e-007	29.94	Carboxypeptidase B2 OS=Homo sapiens GN=CPB2 PE=1 SV=2	6.38e+005	7.00e+005	6.88e+004	4.15e+005	8.54e+004	4.78e+005	3.91e+005	2.34e+004	4.73e+005	2.91e+005	3.68e+005	3.41e+005
CBPN_HUMAN	6 (4)	16	245.75	4.50e-008	12.12	Carboxypeptidase N catalytic chain OS=Homo sapiens GN=CPN1 PE=1 SV=1	6.67e+005	7.89e+005	1.40e+005	1.94e+005	1.62e+005	7.51e+005	5.96e+005	6.51e+004	3.86e+005	4.76e+005	3.33e+005	2.68e+005
CD5L_HUMAN	15 (14)	52	793.24	2.40e-011	14.24	CD5 antigen-like OS=Homo sapiens GN=CD5L PE=1 SV=1	1.36e+007	5.54e+006	1.02e+006	9.71e+006	1.25e+006	5.07e+006	1.25e+007	9.56e+005	2.21e+006	2.14e+006	2.24e+006	2.23e+006
CERU_HUMAN	50 (48)	60	4015.04	1.28e-012	4.67	Ceruloplasmin OS=Homo sapiens GN=CP PE=1 SV=1	8.90e+007	1.09e+008	2.64e+007	7.62e+007	4.17e+007	1.20e+008	1.19e+008	2.58e+007	7.08e+007	5.21e+007	6.68e+007	6.30e+007
CFAB_HUMAN	33 (31)	50	2162.33	7.77e-016	16.41	Complement factor B OS=Homo sapiens GN=CFB PE=1 SV=2	6.03e+007	8.83e+007	1.40e+007	5.43e+007	9.20e+006	5.33e+007	6.66e+007	5.38e+006	3.77e+007	2.47e+007	3.23e+007	2.99e+007
CFAH_HUMAN	41 (33)	43	2109.26	2.22e-012	23.87	Complement factor H OS=Homo sapiens GN=CFH PE=1 SV=4	1.64e+007	3.14e+007	5.11e+006	1.76e+007	1.69e+006	1.30e+007	1.84e+007	1.32e+006	8.56e+006	2.72e+006	6.26e+006	6.06e+006
CFAI_HUMAN	15 (14)	28	573.78	4.81e-007	8.06	Complement factor I OS=Homo sapiens GN=CFI PE=1 SV=2	2.13e+006	2.70e+006	6.30e+005	2.44e+006	7.83e+005	1.64e+006	2.45e+006	3.34e+005	2.20e+006	1.69e+006	1.86e+006	1.99e+006
CHLE_HUMAN	4	6	132.43	2.74e-013	45.89	Cholinesterase OS=Homo sapiens GN=BCHE PE=1 SV=1	1.77e+005	3.23e+005	2.57e+004	1.04e+005	2.31e+004	1.08e+005	1.05e+005	7029.15	8.17e+004	7.14e+004	1.55e+005	1.40e+005
CLUS_HUMAN	17 (15)	35	1153.32	5.26e-012	8.18	Clusterin OS=Homo sapiens GN=CLU PE=1 SV=1	3.20e+007	2.75e+007	6.39e+006	1.99e+007	6.52e+006	2.88e+007	2.63e+007	3.91e+006	2.05e+007	1.70e+007	1.92e+007	1.77e+007
CNDP1_HUMAN	7 (6)	14	219.60	2.45e-008	37.40	Beta-Ala-His dipeptidase OS=Homo sapiens GN=CNDP1 PE=1 SV=4	3.63e+005	2.66e+005	6.68e+004	1.76e+005	9.20e+004	2.91e+005	1.01e+006	2.69e+004	4.07e+005	2.16e+005	1.51e+005	1.55e+005
CO2_HUMAN	16 (13)	23	647.32	3.35e-013	14.55	Complement C2 OS=Homo sapiens GN=C2 PE=1 SV=2	2.23e+006	2.47e+006	4.03e+005	1.65e+006	2.97e+005	1.83e+006	1.88e+006	1.70e+005	1.81e+006	1.10e+006	1.22e+006	1.22e+006
CO3_HUMAN	120 (105)	78	9704.55	2.53e-013	5.21	Complement C3 OS=Homo sapiens GN=C3 PE=1 SV=2	5.11e+008	5.09e+008	1.67e+008	4.09e+008	1.48e+008	3.67e+008	4.86e+008	9.81e+007	4.46e+008	2.84e+008	3.46e+008	3.16e+008
CO5_HUMAN	36 (32)	23	1555.54	7.77e-016	18.19	Complement C5 OS=Homo sapiens GN=C5 PE=1 SV=4	7.97e+006	9.77e+006	1.93e+006	5.38e+006	1.03e+006	5.61e+006	6.92e+006	5.37e+005	5.63e+006	3.81e+006	4.81e+006	4.71e+006
CO6_HUMAN	23 (20)	23	1092.31	1.79e-013	21.69	Complement component C6 OS=Homo sapiens GN=C6 PE=1 SV=3	4.78e+006	6.80e+006	6.91e+005	5.24e+006	6.42e+005	3.97e+006	6.01e+006	3.14e+005	3.13e+006	2.71e+006	4.20e+006	3.66e+006
CO7_HUMAN	17 (16)	27	821.01	1.78e-008	12.91	Complement component C7 OS=Homo sapiens GN=C7 PE=1 SV=2	2.74e+006	3.95e+006	8.34e+005	1.85e+006	3.06e+005	2.69e+006	2.43e+006	4.13e+005	2.94e+006	2.32e+006	1.59e+006	2.08e+006
CO8A_HUMAN	17 (16)	28	889.74	1.03e-011	22.94	Complement component C8 alpha chain OS=Homo sapiens GN=C8A PE=1 SV=2	2.54e+006	5.03e+006	4.34e+005	3.35e+006	3.32e+005	2.91e+006	4.99e+006	2.19e+005	2.07e+006	1.33e+006	1.60e+006	1.64e+006
CO8B_HUMAN	11 (9)	24	479.08	8.18e-014	11.93	Complement component C8 beta chain OS=Homo sapiens GN=C8B PE=1 SV=3	7.46e+005	1.54e+006	2.53e+005	1.18e+006	2.57e+005	1.07e+006	1.79e+006	1.50e+005	9.32e+005	7.81e+005	8.76e+005	8.15e+005
CO9_HUMAN	18 (16)	35	777.82	7.80e-013	10.92	Complement component C9 OS=Homo sapiens GN=C9 PE=1 SV=2	1.17e+007	1.29e+007	2.57e+006	8.72e+006	1.71e+006	7.33e+006	9.74e+006	1.19e+006	7.97e+006	5.31e+006	6.36e+006	5.56e+006
CPN2_HUMAN	13 (11)	30	411.82	5.22e-013	3.48	Carboxypeptidase N subunit 2 OS=Homo sapiens GN=CPN2 PE=1 SV=3	1.62e+006	2.06e+006	6.72e+005	9.36e+005	8.98e+005	2.09e+006	1.70e+006	6.02e+005	1.54e+006	1.71e+006	1.52e+006	1.49e+006
ECM1_HUMAN	8 (7)	15	243.70	1.43e-011	8.17	Extracellular matrix protein 1 OS=Homo sapiens GN=ECM1 PE=1 SV=2	5.64e+005	4.88e+005	7.97e+004	2.45e+005	1.01e+005	6.44e+005	3.78e+005	7.88e+004	3.52e+005	3.97e+005	3.89e+005	3.43e+005
F13B_HUMAN	7 (6)	12	235.03	1.44e-010	26.20	Coagulation factor XIII B chain OS=Homo sapiens GN=F13B PE=1 SV=3	3.90e+005	6.98e+005	1.06e+005	4.37e+005	8.38e+004	4.92e+005	3.95e+005	2.66e+004	2.77e+005	2.08e+005	3.31e+005	3.76e+005
FA10_HUMAN	11 (10)	21	578.11	0.00	27.08	Coagulation factor X OS=Homo sapiens GN=F10 PE=1 SV=2	1.88e+006	1.91e+006	1.45e+005	2.00e+006	1.68e+005	1.89e+006	2.22e+006	8.18e+004	1.34e+006	6.87e+005	1.47e+006	1.48e+006
FA12_HUMAN	6	14	281.79	4.77e-012	23.32	Coagulation factor XII OS=Homo sapiens GN=F12 PE=1 SV=3	7.11e+005	7.42e+005	5.04e+004	6.30e+005	6.76e+004	1.02e+006	1.03e+006	4.40e+004	5.04e+005	6.24e+005	7.87e+005	6.66e+005
FA9_HUMAN	5	3	190.40	7.32e-014	79.83	Coagulation factor IX OS=Homo sapiens GN=F9 PE=1 SV=2	8.38e+005	6.68e+005	4.09e+004	4.43e+005	3.15e+004	2.72e+005	3.43e+005	1.05e+004	3.26e+005	1.87e+005	3.61e+005	3.43e+005
FBLN1_HUMAN	4	5	131.23	3.06e-009	7.48	Fibulin-1 OS=Homo sapiens GN=FBLN1 PE=1 SV=4	1.97e+005	2.43e+005	1.12e+005	1.79e+005	6.91e+004	2.15e+005	1.36e+005	3.26e+004	2.42e+005	1.28e+005	9.94e+004	8.58e+004
FBLN3_HUMAN	3	4	46.98	4.98e-010	17.09	EGF-containing fibulin-like extracellular matrix protein 1 OS=Homo sapiens GN=EFEMP1 PE=1 SV=2	4.58e+005	4.22e+005	6.76e+005	7.52e+004	9.53e+004	1.19e+005	5.90e+004	9.76e+004	2.44e+005	3.95e+004	1.37e+005	4.05e+004
FCN3_HUMAN	3	11	170.26	3.99e-014	17.00	Ficolin-3 OS=Homo sapiens GN=FCN3 PE=1 SV=2	5.95e+005	6.35e+005	1.35e+005	3.43e+005	1.10e+005	7.06e+005	3.47e+005	4.15e+004	1.73e+005	3.48e+005	4.19e+005	4.07e+005
FETUA_HUMAN	13 (11)	42	1206.84	1.18e-008	2.95	Alpha-2-HS-glycoprotein OS=Homo sapiens GN=AHSG PE=1 SV=1	5.45e+007	5.14e+007	1.85e+007	4.04e+007	2.47e+007	3.28e+007	5.19e+007	2.07e+007	3.56e+007	2.70e+007	3.66e+007	3.85e+007
FIBA_HUMAN	47 (41)	42	4013.64	1.60e-012	14.03	Fibrinogen alpha chain OS=Homo sapiens GN=FGA PE=1 SV=2	4.09e+008	7.01e+008	1.45e+008	2.48e+008	8.27e+007	3.79e+008	2.58e+008	5.00e+007	2.19e+008	1.97e+008	2.67e+008	2.55e+008
FIBB_HUMAN	41 (40)	78	4054.69	8.87e-012	11.18	Fibrinogen beta chain OS=Homo sapiens GN=FGB PE=1 SV=2	5.35e+008	9.32e+008	2.07e+008	3.47e+008	1.47e+008	4.82e+008	3.40e+008	8.34e+007	2.54e+008	3.09e+008	3.63e+008	3.45e+008
FIBG_HUMAN	30 (26)	70	2535.24	5.32e-011	12.72	Fibrinogen gamma chain OS=Homo sapiens GN=FGG PE=1 SV=3	3.31e+008	5.68e+008	1.23e+008	2.14e+008	8.27e+007	3.53e+008	2.10e+008	4.47e+007	1.88e+008	2.05e+008	2.36e+008	2.29e+008
FINC_HUMAN	70 (64)	40	4663.66	1.42e-012	9.43	Fibronectin OS=Homo sapiens GN=FN1 PE=1 SV=4	4.87e+007	6.99e+007	1.25e+007	7.41e+006	1.77e+007	5.46e+007	2.27e+007	8.17e+006	5.54e+007	2.15e+007	3.40e+007	3.40e+007
GELS_HUMAN	21 (19)	33	1008.76	4.20e-010	5.99	Gelsolin OS=Homo sapiens GN=GSN PE=1 SV=1	9.39e+006	9.61e+006	2.68e+006	5.29e+006	2.46e+006	9.22e+006	6.66e+006	1.60e+006	7.13e+006	7.80e+006	6.78e+006	7.05e+006
GPX3_HUMAN	6	38	180.63	1.56e-005	3.15	Glutathione peroxidase 3 OS=Homo sapiens GN=GPX3 PE=1 SV=2	7.76e+005	9.65e+005	1.67e+006	5.77e+005	1.18e+006	6.95e+005	6.13e+005	5.29e+005	1.01e+006	7.85e+005	7.93e+005	7.75e+005
HABP2_HUMAN	8 (6)	18	255.53	4.32e-008	41.63	Hyaluronan-binding protein 2 OS=Homo sapiens GN=HABP2 PE=1 SV=1	3.60e+005	6.70e+005	1.81e+004	3.57e+005	2.57e+004	7.53e+005	6.56e+005	3.13e+004	4.71e+005	2.58e+005	5.09e+005	4.62e+005
HBA_HUMAN	11 (10)	91	964.92	1.11e-016	15.72	Hemoglobin subunit alpha OS=Homo sapiens GN=HBA1 PE=1 SV=2	5.25e+007	1.33e+008	4.63e+007	3.16e+007	8.45e+006	9.91e+007	6.33e+007	1.73e+007	6.11e+007	2.15e+007	4.74e+007	4.84e+007
HBB_HUMAN	14 (7)	89	1645.32	1.19e-009	8.46	Hemoglobin subunit beta OS=Homo sapiens GN=HBB PE=1 SV=2	4.52e+007	9.75e+007	3.71e+007	2.80e+007	1.15e+007	6.43e+007	5.22e+007	2.12e+007	4.25e+007	1.88e+007	3.53e+007	3.49e+007
HBD_HUMAN	10 (4)	69	937.65	1.36e-011	14.46	Hemoglobin subunit delta OS=Homo sapiens GN=HBD PE=1 SV=2	7.72e+005	1.61e+006	7.65e+005	5.05e+005	1.11e+005	1.17e+006	8.81e+005	2.50e+005	6.22e+005	2.35e+005	6.76e+005	6.46e+005
HEMO_HUMAN	25 (23)	60	1780.02	4.09e-009	3.25	Hemopexin OS=Homo sapiens GN=HPX PE=1 SV=2	1.45e+008	1.27e+008	4.86e+007	9.78e+007	5.33e+007	1.22e+008	1.22e+008	4.46e+007	1.00e+008	1.03e+008	1.20e+008	1.14e+008
HEP2_HUMAN	14 (12)	25	775.39	2.46e-012	12.28	Heparin cofactor 2 OS=Homo sapiens GN=SERPIND1 PE=1 SV=3	8.20e+006	8.73e+006	1.65e+006	6.40e+006	1.53e+006	6.15e+006	6.35e+006	7.11e+005	6.78e+006	3.46e+006	6.81e+006	5.84e+006
HPT_HUMAN	29 (14)	67	2688.30	3.55e-011	12.48	Haptoglobin OS=Homo sapiens GN=HP PE=1 SV=1	2.25e+008	8.46e+008	9.98e+007	2.75e+008	1.07e+008	2.47e+008	2.04e+008	6.78e+007	3.54e+008	1.97e+008	3.85e+008	4.28e+008
HPTR_HUMAN	19 (5)	53	1509.72	4.44e-016	24.55	Haptoglobin-related protein OS=Homo sapiens GN=HPR PE=1 SV=2	1.71e+006	1.78e+006	9.09e+005	2.26e+006	4.15e+005	3.15e+006	1.75e+006	1.28e+005	1.63e+006	1.06e+006	8.37e+005	7.36e+005
HRG_HUMAN	20 (18)	41	1662.75	1.03e-014	11.03	Histidine-rich glycoprotein OS=Homo sapiens GN=HRG PE=1 SV=1	3.22e+007	3.83e+007	5.21e+006	2.48e+007	5.69e+006	2.53e+007	2.01e+007	3.47e+006	1.87e+007	6.73e+006	1.95e+007	1.65e+007
IBP3_HUMAN	4	18	223.54	2.24e-014	82.84	Insulin-like growth factor-binding protein 3 OS=Homo sapiens GN=IGFBP3 PE=1 SV=2	5.20e+005	2.53e+005	1.34e+004	1.69e+005	1.52e+004	3.02e+005	4.29e+005	6281.61	9.43e+004	7.07e+004	9.67e+004	9.16e+004
IC1_HUMAN	12 (10)	25	769.73	7.30e-013	9.83	Plasma protease C1 inhibitor OS=Homo sapiens GN=SERPING1 PE=1 SV=2	1.20e+007	8.86e+006	2.46e+006	3.99e+006	1.22e+006	1.13e+007	1.09e+007	1.58e+006	1.03e+007	8.94e+006	9.50e+006	8.14e+006
IGHA1_HUMAN	15 (6)	67	1473.04	4.12e-012	4.96	Ig alpha-1 chain C region OS=Homo sapiens GN=IGHA1 PE=1 SV=2	2.25e+008	3.13e+008	9.35e+007	4.63e+008	1.42e+008	1.52e+008	1.43e+008	1.76e+008	2.09e+008	1.02e+008	1.79e+008	2.04e+008
IGHA2_HUMAN	13 (4)	61	1246.23	1.71e-010	21.32	Ig alpha-2 chain C region OS=Homo sapiens GN=IGHA2 PE=1 SV=3	5.32e+006	1.29e+007	1.16e+006	2.14e+007	1.48e+007	6.27e+006	1.41e+007	3.59e+006	2.48e+007	1.17e+007	1.10e+007	1.40e+007
IGHD_HUMAN	4 (3)	10	108.57	0.00	659.01	Ig delta chain C region OS=Homo sapiens GN=IGHD PE=1 SV=2	3.14e+005	7.71e+005	1.17e+005	1169.91	3.42e+004	1.76e+005	4.10e+005	3315.71	3.66e+005	3227.52	1.94e+005	1.85e+005
IGHG1_HUMAN	7 (3)	31	506.77	5.66e-015	19.29	Ig gamma-1 chain C region OS=Homo sapiens GN=IGHG1 PE=1 SV=1	3.98e+006	1.84e+006	1.08e+006	1.47e+006	8.73e+005	2.30e+006	2.75e+006	2.07e+005	5.34e+005	5.09e+005	4.91e+005	4.63e+005
IGHG3_HUMAN	8 (3)	27	535.24	2.64e-014	66.79	Ig gamma-3 chain C region OS=Homo sapiens GN=IGHG3 PE=1 SV=2	1.70e+006	2.86e+006	1.44e+005	3.90e+005	2.34e+005	1.30e+006	1.88e+006	4.80e+004	3.89e+005	4.28e+004	1.69e+005	1.31e+005
IGHM_HUMAN	20 (6)	48	1655.46	3.42e-012	16.28	Ig mu chain C region OS=Homo sapiens GN=IGHM PE=1 SV=3	6.64e+007	2.17e+007	4.08e+006	4.32e+007	7.15e+006	3.23e+007	6.16e+007	6.80e+006	1.04e+007	1.28e+007	9.42e+006	9.10e+006
IGJ_HUMAN	6 (5)	37	301.29	9.11e-011	9.31	Immunoglobulin J chain OS=Homo sapiens GN=IGJ PE=1 SV=4	1.30e+007	6.12e+006	1.53e+006	1.08e+007	1.40e+006	3.05e+006	7.30e+006	1.55e+006	4.24e+006	1.89e+006	2.37e+006	2.80e+006
IGKC_HUMAN	8 (7)	88	1108.14	3.77e-008	5.29	Ig kappa chain C region OS=Homo sapiens GN=IGKC PE=1 SV=1	9.89e+007	1.25e+008	3.08e+007	1.63e+008	5.24e+007	7.97e+007	9.30e+007	4.12e+007	8.15e+007	4.16e+007	6.63e+007	6.92e+007
IGLL5_HUMAN	7 (3)	44	562.96	1.78e-011	6.77	Immunoglobulin lambda-like polypeptide 5 OS=Homo sapiens GN=IGLL5 PE=2 SV=2	5.63e+005	5.81e+005	7.52e+005	3.52e+006	1.25e+006	6.04e+005	1.82e+006	1.38e+006	1.69e+006	5.70e+005	5.20e+005	5.33e+005
ITIH1_HUMAN	22 (19)	33	1533.51	2.54e-008	4.44	Inter-alpha-trypsin inhibitor heavy chain H1 OS=Homo sapiens GN=ITIH1 PE=1 SV=3	1.18e+007	6.63e+006	3.61e+006	8.81e+006	4.70e+006	9.30e+006	7.44e+006	2.67e+006	7.07e+006	6.87e+006	9.29e+006	8.73e+006
ITIH2_HUMAN	31 (27)	35	2020.25	2.53e-010	6.47	Inter-alpha-trypsin inhibitor heavy chain H2 OS=Homo sapiens GN=ITIH2 PE=1 SV=2	3.03e+007	2.28e+007	8.92e+006	2.11e+007	1.07e+007	3.37e+007	2.39e+007	5.21e+006	1.95e+007	1.51e+007	2.28e+007	2.13e+007
ITIH3_HUMAN	11 (9)	17	511.79	2.43e-010	3.32	Inter-alpha-trypsin inhibitor heavy chain H3 OS=Homo sapiens GN=ITIH3 PE=1 SV=2	9.79e+005	9.78e+005	4.31e+005	9.36e+005	5.44e+005	1.37e+006	8.90e+005	4.12e+005	8.50e+005	7.97e+005	1.08e+006	9.48e+005
ITIH4_HUMAN	33 (27)	55	1944.44	4.77e-015	5.36	Inter-alpha-trypsin inhibitor heavy chain H4 OS=Homo sapiens GN=ITIH4 PE=1 SV=4	4.07e+007	3.31e+007	8.78e+006	2.33e+007	1.11e+007	2.94e+007	3.32e+007	7.59e+006	2.17e+007	1.90e+007	3.06e+007	2.73e+007
K1C10_HUMAN	3	5	105.48	1.11e-016	317.79	Keratin, type I cytoskeletal 10 OS=Homo sapiens GN=KRT10 PE=1 SV=6	1.13e+005	5.55e+004	386.61	1.23e+005	1.93e+004	3.58e+004	1.52e+004	2201.26	4794.04	1.71e+004	3.38e+004	4.88e+004
K1C9_HUMAN	5 (4)	9	140.99	5.48e-012	74.23	Keratin, type I cytoskeletal 9 OS=Homo sapiens GN=KRT9 PE=1 SV=3	8.68e+004	4.14e+004	6815.23	1.79e+005	1.75e+004	6.97e+004	2.63e+004	2406.55	1.33e+004	2.75e+004	5.56e+004	3.77e+004
KAIN_HUMAN	10 (9)	28	408.09	2.44e-012	16.19	Kallistatin OS=Homo sapiens GN=SERPINA4 PE=1 SV=3	1.19e+006	9.34e+005	2.69e+005	1.37e+006	3.03e+005	1.47e+006	1.22e+006	9.24e+004	1.50e+006	9.82e+005	1.06e+006	1.02e+006
KLKB1_HUMAN	21 (19)	31	997.37	2.25e-012	12.45	Plasma kallikrein OS=Homo sapiens GN=KLKB1 PE=1 SV=1	2.36e+006	3.41e+006	6.96e+005	2.71e+006	6.50e+005	2.83e+006	2.91e+006	2.74e+005	9.54e+005	1.31e+006	2.27e+006	2.19e+006
KNG1_HUMAN	27 (24)	41	1506.96	1.80e-009	5.91	Kininogen-1 OS=Homo sapiens GN=KNG1 PE=1 SV=2	1.85e+007	1.86e+007	5.66e+006	1.95e+007	7.66e+006	2.59e+007	2.48e+007	4.38e+006	1.50e+007	1.35e+007	1.63e+007	1.57e+007
KV204_HUMAN	3	38	184.11	7.50e-012	8.40	Ig kappa chain V-II region TEW OS=Homo sapiens PE=1 SV=1	4.92e+006	1.77e+006	6.44e+005	3.55e+006	8.78e+005	7.13e+005	2.31e+006	6.24e+005	1.42e+006	6.49e+005	6.57e+005	5.85e+005
LCAT_HUMAN	5 (4)	15	125.29	1.16e-013	10.60	Phosphatidylcholine-sterol acyltransferase OS=Homo sapiens GN=LCAT PE=1 SV=1	2.25e+006	3.15e+006	6.85e+005	1.79e+006	4.84e+005	1.83e+006	1.95e+006	3.29e+005	2.94e+006	2.17e+006	3.48e+006	3.18e+006
LUM_HUMAN	10 (6)	31	453.00	9.11e-013	11.68	Lumican OS=Homo sapiens GN=LUM PE=1 SV=2	2.36e+006	2.15e+006	6.58e+005	1.73e+006	4.97e+005	2.30e+006	1.68e+006	2.02e+005	1.68e+006	2.35e+006	1.44e+006	1.27e+006
LV301_HUMAN	3	34	155.42	1.12e-014	30.83	Ig lambda chain V-III region SH OS=Homo sapiens PE=1 SV=1	6.32e+005	3.90e+005	7.95e+004	2.45e+006	1.21e+005	2.27e+005	4.65e+005	1.12e+005	4.72e+005	2.93e+005	9.03e+004	8.97e+004
LV302_HUMAN	3	29	257.81	8.17e-012	12.63	Ig lambda chain V-III region LOI OS=Homo sapiens PE=1 SV=1	2.87e+006	3.26e+006	3.68e+005	4.36e+006	3.45e+005	1.61e+006	1.92e+006	5.01e+005	1.47e+006	5.65e+005	1.39e+006	1.30e+006
PEDF_HUMAN	13 (11)	39	583.93	2.89e-011	9.57	Pigment epithelium-derived factor OS=Homo sapiens GN=SERPINF1 PE=1 SV=4	2.63e+006	3.19e+006	7.86e+005	1.66e+006	6.75e+005	2.04e+006	2.79e+006	3.33e+005	2.27e+006	1.23e+006	2.03e+006	1.73e+006
PGRP2_HUMAN	10 (9)	31	545.69	1.16e-012	9.61	N-acetylmuramoyl-L-alanine amidase OS=Homo sapiens GN=PGLYRP2 PE=1 SV=1	2.21e+006	1.69e+006	5.84e+005	1.47e+006	6.11e+005	1.56e+006	1.88e+006	2.30e+005	1.21e+006	9.95e+005	1.08e+006	1.08e+006
PHLD_HUMAN	7 (4)	8	133.78	1.44e-011	42.01	Phosphatidylinositol-glycan-specific phospholipase D OS=Homo sapiens GN=GPLD1 PE=1 SV=3	1.36e+005	1.40e+005	4.62e+004	1.11e+005	4.96e+004	2.36e+005	2.66e+005	8301.95	3.49e+005	1.02e+005	2.15e+005	2.19e+005
PLMN_HUMAN	41 (38)	60	2667.73	3.54e-010	11.16	Plasminogen OS=Homo sapiens GN=PLG PE=1 SV=2	6.41e+007	5.47e+007	9.88e+006	3.48e+007	1.12e+007	4.70e+007	5.49e+007	5.74e+006	3.75e+007	2.88e+007	3.75e+007	3.75e+007
PON1_HUMAN	12	50	647.65	6.44e-010	3.12	Serum paraoxonase/arylesterase 1 OS=Homo sapiens GN=PON1 PE=1 SV=3	4.26e+006	2.45e+006	2.32e+006	5.42e+006	3.20e+006	5.80e+006	5.41e+006	1.86e+006	5.24e+006	4.15e+006	4.52e+006	4.00e+006
PROS_HUMAN	9 (8)	15	477.97	4.44e-016	46.18	Vitamin K-dependent protein S OS=Homo sapiens GN=PROS1 PE=1 SV=1	1.97e+006	2.91e+006	3.12e+005	1.94e+006	1.39e+005	1.72e+006	2.42e+006	6.30e+004	1.22e+006	6.71e+005	1.54e+006	1.40e+006
PZP_HUMAN	19 (7)	14	858.41	6.66e-016	42.72	Pregnancy zone protein OS=Homo sapiens GN=PZP PE=1 SV=4	1.46e+005	2.73e+004	6.42e+004	4.81e+005	1.54e+005	4.18e+004	7.33e+004	4.77e+004	1.13e+004	6.06e+004	4.37e+005	4.61e+005
RET4_HUMAN	10 (7)	58	549.88	3.98e-011	6.12	Retinol-binding protein 4 OS=Homo sapiens GN=RBP4 PE=1 SV=3	4.21e+006	4.53e+006	2.51e+006	2.82e+006	2.30e+006	6.67e+006	7.80e+006	1.27e+006	5.00e+006	3.18e+006	5.00e+006	4.53e+006
RTEL1_HUMAN	6 (3)	7	33.31	1.56e-010	7.04	Regulator of telomere elongation helicase 1 OS=Homo sapiens GN=RTEL1 PE=1 SV=2	1.52e+006	1.29e+006	1.28e+006	7.82e+005	9.35e+005	5.15e+006	3.19e+006	7.31e+005	1.87e+006	1.57e+006	1.98e+006	1.71e+006
SAA4_HUMAN	6	46	386.90	1.90e-008	14.04	Serum amyloid A-4 protein OS=Homo sapiens GN=SAA4 PE=1 SV=2	1.76e+007	2.00e+007	3.48e+006	1.00e+007	2.47e+006	9.81e+006	9.76e+006	1.42e+006	7.57e+006	5.50e+006	7.38e+006	8.82e+006
SAMP_HUMAN	4	16	204.27	5.61e-012	44.52	Serum amyloid P-component OS=Homo sapiens GN=APCS PE=1 SV=2	8.63e+004	6.15e+005	8.74e+004	1.50e+004	3.37e+004	1.19e+005	2.63e+005	1.38e+004	3.35e+005	1.12e+005	1.71e+005	1.35e+005
SHBG_HUMAN	5 (4)	14	117.15	3.00e-006	3.59	Sex hormone-binding globulin OS=Homo sapiens GN=SHBG PE=1 SV=2	7.54e+004	9.97e+004	3.35e+004	4.58e+004	4.66e+004	1.10e+005	1.14e+005	3.18e+004	3.64e+004	8.46e+004	9.97e+004	8.70e+004
TETN_HUMAN	5 (3)	30	68.77	3.45e-009	19.16	Tetranectin OS=Homo sapiens GN=CLEC3B PE=1 SV=3	1.08e+005	1.04e+005	3.47e+004	1.52e+005	2.70e+004	1.44e+005	1.44e+005	7936.96	7.65e+004	1.23e+005	1.14e+005	1.04e+005
THBG_HUMAN	7	17	263.04	1.90e-008	7.54	Thyroxine-binding globulin OS=Homo sapiens GN=SERPINA7 PE=1 SV=2	1.31e+006	1.01e+006	3.90e+005	8.15e+005	3.81e+005	9.81e+005	6.37e+005	1.73e+005	5.91e+005	8.61e+005	6.28e+005	6.14e+005
THRB_HUMAN	27 (25)	50	2058.06	7.48e-011	5.89	Prothrombin OS=Homo sapiens GN=F2 PE=1 SV=2	3.55e+007	3.69e+007	8.29e+006	2.03e+007	9.04e+006	3.53e+007	3.58e+007	6.27e+006	1.98e+007	2.11e+007	2.77e+007	2.75e+007
TITIN_HUMAN	27 (6)	1	125.78	4.88e-012	9.51	Titin OS=Homo sapiens GN=TTN PE=1 SV=4	1.06e+007	9.13e+006	2.56e+006	6.35e+006	2.34e+006	7.56e+006	1.35e+007	1.42e+006	1.05e+007	5.95e+006	7.80e+006	6.95e+006
TRFE_HUMAN	68 (61)	80	6315.77	7.57e-012	8.86	Serotransferrin OS=Homo sapiens GN=TF PE=1 SV=3	1.91e+009	1.26e+009	3.74e+008	1.06e+009	4.04e+008	1.08e+009	1.56e+009	2.16e+008	1.63e+009	9.47e+008	1.06e+009	1.02e+009
TTHY_HUMAN	10 (9)	69	1070.76	5.53e-009	5.08	Transthyretin OS=Homo sapiens GN=TTR PE=1 SV=1	3.56e+007	4.56e+007	1.23e+007	1.62e+007	1.48e+007	2.87e+007	3.13e+007	8.97e+006	3.47e+007	2.65e+007	3.20e+007	3.29e+007
UBP7_HUMAN	4 (3)	3	20.63	2.48e-009	13.29	Ubiquitin carboxyl-terminal hydrolase 7 OS=Homo sapiens GN=USP7 PE=1 SV=2	1.14e+006	1.79e+006	2.86e+005	8.92e+005	1.97e+005	5.00e+005	5.39e+005	1.35e+005	7.08e+005	5.38e+005	6.05e+005	6.98e+005
VTDB_HUMAN	33 (30)	75	2366.80	1.89e-015	7.19	Vitamin D-binding protein OS=Homo sapiens GN=GC PE=1 SV=1	1.25e+008	1.59e+008	3.02e+007	1.16e+008	3.47e+007	1.88e+008	1.65e+008	2.62e+007	9.05e+007	8.81e+007	1.05e+008	1.07e+008
VTNC_HUMAN	13 (12)	30	955.50	2.67e-009	6.26	Vitronectin OS=Homo sapiens GN=VTN PE=1 SV=1	3.70e+007	2.85e+007	1.09e+007	2.27e+007	1.13e+007	2.80e+007	3.53e+007	5.91e+006	2.63e+007	2.00e+007	2.06e+007	2.00e+007
ZA2G_HUMAN	17 (14)	54	1099.80	2.14e-012	7.95	Zinc-alpha-2-glycoprotein OS=Homo sapiens GN=AZGP1 PE=1 SV=2	2.18e+007	2.34e+007	5.06e+006	5.65e+006	4.88e+006	1.89e+007	1.54e+007	2.95e+006	1.42e+007	1.22e+007	1.79e+007	1.65e+007
