# Supplementary material for: Post-translational modifications of FDA-approved plasma biomarkers in glioblastoma samples
Source: PLoS One. 2017 May 11;12(5):e0177427. doi: 10.1371/journal.pone.0177427 (PMC5426747; doi:10.1371/journal.pone.0177427)
Supplement: S2 Table — (XLSX) [file pone.0177427.s002.xlsx]

## Sheet: Лист1
			S2 Table. List of proteins identified by ≥ 3 high quality peptides by Mascot search with possible protein phosphorylation in control
			Protein quantitation	Using only features with no protein conflicts
			Accession	Peptides	Score	SeqCov	Anova (p)*	Fold	Description	Average Normalised Abundances
						(%)				1	2	3	4	5	6	7	8	9	10	11	12
			A1AG1_HUMAN	11 (7)	1176.69	45	4.10e-014	14.02	Alpha-1-acid glycoprotein 1 OS=Homo sapiens GN=ORM1 PE=1 SV=1	1.20e+008	1.69e+008	2.02e+007	5.80e+007	2.64e+007	1.48e+008	7.47e+007	1.21e+007	5.69e+007	7.22e+007	8.28e+007	6.53e+007
			A1AG2_HUMAN	11 (8)	946.57	46	8.63e-014	6.55	Alpha-1-acid glycoprotein 2 OS=Homo sapiens GN=ORM2 PE=1 SV=2	2.85e+007	2.96e+007	6.76e+006	1.70e+007	6.83e+006	2.99e+007	2.32e+007	4.57e+006	1.82e+007	1.57e+007	1.82e+007	1.69e+007
			A1AT_HUMAN	33 (27)	2814.71	66	9.68e-013	5.00	Alpha-1-antitrypsin OS=Homo sapiens GN=SERPINA1 PE=1 SV=3	7.61e+008	7.21e+008	2.49e+008	4.58e+008	2.35e+008	8.15e+008	6.67e+008	1.63e+008	6.47e+008	5.53e+008	5.10e+008	5.39e+008
			A1BG_HUMAN	15 (12)	1489.89	42	7.88e-014	5.38	Alpha-1B-glycoprotein OS=Homo sapiens GN=A1BG PE=1 SV=4	5.30e+007	4.77e+007	1.06e+007	4.31e+007	1.48e+007	5.19e+007	5.19e+007	9.84e+006	3.53e+007	2.91e+007	3.95e+007	3.46e+007
			A2AP_HUMAN	18 (17)	1121.69	54	4.05e-010	5.71	Alpha-2-antiplasmin OS=Homo sapiens GN=SERPINF2 PE=1 SV=3	1.02e+007	7.30e+006	3.27e+006	5.01e+006	2.90e+006	1.24e+007	1.33e+007	2.33e+006	9.26e+006	7.34e+006	7.68e+006	6.77e+006
			A2GL_HUMAN	12 (11)	707.98	46	1.79e-013	5.43	Leucine-rich alpha-2-glycoprotein OS=Homo sapiens GN=LRG1 PE=1 SV=2	3.72e+006	5.76e+006	1.44e+006	2.69e+006	1.83e+006	5.72e+006	3.41e+006	1.06e+006	2.28e+006	4.60e+006	3.21e+006	3.00e+006
			A2MG_HUMAN	85 (69)	8603.80	71	5.90e-011	4.99	Alpha-2-macroglobulin OS=Homo sapiens GN=A2M PE=1 SV=3	6.88e+008	2.69e+008	1.51e+008	3.49e+008	1.39e+008	4.72e+008	5.24e+008	1.38e+008	3.35e+008	2.97e+008	2.63e+008	2.47e+008
			AACT_HUMAN	26 (20)	2014.64	64	3.33e-016	5.25	Alpha-1-antichymotrypsin OS=Homo sapiens GN=SERPINA3 PE=1 SV=2	4.53e+007	5.60e+007	1.22e+007	3.32e+007	1.34e+007	4.96e+007	3.52e+007	1.07e+007	3.08e+007	3.44e+007	3.34e+007	3.12e+007
			AFAM_HUMAN	29 (26)	1808.41	52	9.93e-012	10.33	Afamin OS=Homo sapiens GN=AFM PE=1 SV=1	2.14e+007	1.87e+007	6.84e+006	1.55e+007	4.67e+006	1.92e+007	2.38e+007	2.31e+006	1.51e+007	9.74e+006	1.55e+007	1.41e+007
			ALBU_HUMAN	42 (35)	2715.21	69	5.26e-012	8.77	Serum albumin OS=Homo sapiens GN=ALB PE=1 SV=2	5.85e+007	4.67e+007	1.42e+007	4.00e+007	1.45e+007	6.73e+007	6.75e+007	7.70e+006	2.83e+007	2.70e+007	3.05e+007	2.84e+007
			ALS_HUMAN	12 (10)	438.39	23	1.48e-011	30.36	Insulin-like growth factor-binding protein complex acid labile subunit OS=Homo sapiens GN=IGFALS PE=1 SV=1	3.16e+006	1.68e+006	8.54e+005	2.23e+006	1.44e+006	1.21e+007	1.92e+007	6.34e+005	1.67e+006	2.06e+006	1.69e+006	1.84e+006
			AMBP_HUMAN	16	1234.81	47	2.37e-011	8.35	Protein AMBP OS=Homo sapiens GN=AMBP PE=1 SV=1	1.57e+007	1.72e+007	3.48e+006	1.41e+007	4.37e+006	1.25e+007	1.27e+007	2.06e+006	9.94e+006	8.20e+006	1.21e+007	1.19e+007
			ANGT_HUMAN	15 (11)	1368.48	41	1.21e-014	3.20	Angiotensinogen OS=Homo sapiens GN=AGT PE=1 SV=1	9.69e+006	7.93e+006	3.07e+006	7.19e+006	5.35e+006	6.45e+006	4.92e+006	3.21e+006	9.81e+006	7.77e+006	8.58e+006	7.60e+006
			ANT3_HUMAN	25 (20)	1901.05	65	4.84e-014	6.38	Antithrombin-III OS=Homo sapiens GN=SERPINC1 PE=1 SV=1	3.36e+007	2.33e+007	6.03e+006	1.69e+007	7.20e+006	2.93e+007	2.23e+007	5.27e+006	1.78e+007	1.74e+007	2.42e+007	2.17e+007
			APOA_HUMAN	16	663.27	4	3.77e-013	54.87	Apolipoprotein(a) OS=Homo sapiens GN=LPA PE=1 SV=1	1.65e+005	1.87e+006	3.39e+005	4.94e+006	2.03e+005	1.66e+005	8.00e+005	8.99e+004	1.05e+006	1.69e+005	2.16e+005	2.09e+005
			APOA1_HUMAN	35 (30)	3237.75	75	6.77e-011	7.25	Apolipoprotein A-I OS=Homo sapiens GN=APOA1 PE=1 SV=1	8.76e+008	7.06e+008	2.37e+008	6.31e+008	3.11e+008	1.04e+009	6.91e+008	1.43e+008	5.41e+008	7.08e+008	8.04e+008	7.05e+008
			APOA2_HUMAN	10 (9)	769.89	69	3.35e-011	4.80	Apolipoprotein A-II OS=Homo sapiens GN=APOA2 PE=1 SV=1	1.71e+008	1.51e+008	3.56e+007	9.35e+007	4.62e+007	1.60e+008	1.47e+008	4.06e+007	8.86e+007	8.65e+007	1.27e+008	1.25e+008
			APOA4_HUMAN	29 (26)	2082.30	60	2.45e-014	15.56	Apolipoprotein A-IV OS=Homo sapiens GN=APOA4 PE=1 SV=3	2.50e+007	6.70e+007	7.68e+006	3.74e+007	8.37e+006	4.17e+007	4.39e+007	4.31e+006	4.59e+007	3.35e+007	4.66e+007	4.58e+007
			APOB_HUMAN	250 (208)	1.58e+004	58	2.22e-016	7.20	Apolipoprotein B-100 OS=Homo sapiens GN=APOB PE=1 SV=2	1.46e+008	1.11e+008	5.98e+007	1.24e+008	2.55e+007	1.24e+008	1.84e+008	2.57e+007	1.67e+008	4.25e+007	1.25e+008	1.12e+008
			APOC1_HUMAN	6 (5)	496.36	39	1.14e-012	9.43	Apolipoprotein C-I OS=Homo sapiens GN=APOC1 PE=1 SV=1	1.85e+007	1.27e+007	5.67e+006	9.72e+006	5.41e+006	2.03e+007	1.87e+007	2.15e+006	9.85e+006	1.06e+007	1.32e+007	1.12e+007
			APOC2_HUMAN	5	251.40	48	3.33e-011	5.61	Apolipoprotein C-II OS=Homo sapiens GN=APOC2 PE=1 SV=1	7.12e+006	6.60e+006	4.02e+006	2.76e+006	1.27e+006	4.48e+006	5.53e+006	1.53e+006	4.67e+006	2.38e+006	4.28e+006	4.23e+006
			APOC4_HUMAN	7	158.06	37	1.03e-005	10.91	Apolipoprotein C-IV OS=Homo sapiens GN=APOC4 PE=1 SV=1	4.85e+005	4.05e+005	1.62e+005	1.51e+005	1.60e+005	3.11e+005	4.24e+005	4.45e+004	4.85e+005	1.93e+005	2.88e+005	2.03e+005
			APOD_HUMAN	10 (7)	728.85	39	1.83e-008	10.09	Apolipoprotein D OS=Homo sapiens GN=APOD PE=1 SV=1	9.96e+006	6.92e+006	1.91e+006	4.28e+006	1.32e+006	8.25e+006	5.88e+006	9.87e+005	7.42e+006	4.94e+006	6.90e+006	7.60e+006
			APOE_HUMAN	20 (17)	1514.34	65	2.80e-010	7.26	Apolipoprotein E OS=Homo sapiens GN=APOE PE=1 SV=1	1.53e+007	1.36e+007	4.58e+006	9.35e+006	3.01e+006	1.22e+007	1.07e+007	2.11e+006	6.78e+006	8.64e+006	9.79e+006	9.55e+006
			APOF_HUMAN	3	89.87	11	5.03e-009	11.71	Apolipoprotein F OS=Homo sapiens GN=APOF PE=1 SV=2	2.95e+005	4.01e+005	3.42e+004	1.84e+005	6.25e+004	1.99e+005	2.36e+005	6.99e+004	8.66e+004	3.73e+004	3.06e+005	2.72e+005
			APOH_HUMAN	19 (16)	1361.82	60	1.47e-011	6.08	Beta-2-glycoprotein 1 OS=Homo sapiens GN=APOH PE=1 SV=3	3.71e+007	3.28e+007	1.25e+007	2.41e+007	1.14e+007	3.74e+007	3.14e+007	6.15e+006	2.47e+007	2.24e+007	2.43e+007	2.28e+007
			APOL1_HUMAN	14 (12)	607.27	39	3.73e-014	15.06	Apolipoprotein L1 OS=Homo sapiens GN=APOL1 PE=1 SV=5	1.46e+007	1.21e+007	3.22e+006	1.13e+007	3.06e+006	1.88e+007	1.22e+007	1.24e+006	1.19e+007	8.28e+006	1.31e+007	1.09e+007
			APOM_HUMAN	7 (6)	240.50	29	1.08e-010	13.70	Apolipoprotein M OS=Homo sapiens GN=APOM PE=1 SV=2	3.26e+006	3.08e+006	7.33e+005	2.29e+006	8.46e+005	4.92e+006	3.37e+006	3.59e+005	1.51e+006	2.20e+006	1.31e+006	1.34e+006
			ATRN_HUMAN	12 (11)	443.77	8	8.48e-009	13.35	Attractin OS=Homo sapiens GN=ATRN PE=1 SV=2	7.85e+005	5.58e+005	1.64e+005	6.48e+005	2.54e+005	6.49e+005	1.29e+006	9.69e+004	3.17e+005	4.59e+005	4.53e+005	4.46e+005
			BTD_HUMAN	7 (3)	206.76	17	5.55e-003	68.98	Biotinidase OS=Homo sapiens GN=BTD PE=1 SV=2	2.83e+005	1.73e+005	1.34e+004	1.39e+005	2.04e+004	1.99e+005	1.85e+005	4104.70	1.05e+005	1.10e+005	1.07e+005	1.37e+005
			C1R_HUMAN	17 (14)	725.47	27	1.09e-008	8.03	Complement C1r subcomponent OS=Homo sapiens GN=C1R PE=1 SV=2	3.24e+006	3.93e+006	8.85e+005	2.45e+006	8.17e+005	2.75e+006	3.19e+006	4.89e+005	1.98e+006	1.89e+006	2.11e+006	1.88e+006
			C1S_HUMAN	17 (12)	841.42	31	5.59e-011	7.49	Complement C1s subcomponent OS=Homo sapiens GN=C1S PE=1 SV=1	2.70e+006	3.75e+006	9.85e+005	2.07e+006	9.42e+005	2.76e+006	3.04e+006	5.01e+005	1.66e+006	1.98e+006	1.69e+006	1.75e+006
			C4BPA_HUMAN	20 (17)	903.22	36	2.76e-013	22.80	C4b-binding protein alpha chain OS=Homo sapiens GN=C4BPA PE=1 SV=2	7.69e+006	1.28e+007	2.18e+006	1.02e+007	1.76e+006	5.33e+006	8.73e+006	5.63e+005	3.28e+006	2.36e+006	3.86e+006	3.80e+006
			CAH1_HUMAN	5 (4)	178.68	23	6.74e-007	14.24	Carbonic anhydrase 1 OS=Homo sapiens GN=CA1 PE=1 SV=2	6.53e+005	5.69e+005	3.99e+005	1.49e+005	6.13e+004	3.66e+005	2.30e+005	4.58e+004	5.55e+005	5.48e+004	2.48e+005	1.63e+005
			CBG_HUMAN	9 (8)	405.91	29	7.65e-011	4.37	Corticosteroid-binding globulin OS=Homo sapiens GN=SERPINA6 PE=1 SV=1	3.89e+006	2.89e+006	1.09e+006	2.79e+006	1.25e+006	3.01e+006	3.49e+006	8.91e+005	3.49e+006	3.17e+006	3.10e+006	2.99e+006
			CBPB2_HUMAN	7	237.34	16	1.07e-007	29.94	Carboxypeptidase B2 OS=Homo sapiens GN=CPB2 PE=1 SV=2	6.38e+005	7.00e+005	6.88e+004	4.15e+005	8.54e+004	4.78e+005	3.91e+005	2.34e+004	4.73e+005	2.91e+005	3.68e+005	3.41e+005
			CBPN_HUMAN	6 (4)	252.78	16	4.50e-008	12.12	Carboxypeptidase N catalytic chain OS=Homo sapiens GN=CPN1 PE=1 SV=1	6.67e+005	7.89e+005	1.40e+005	1.94e+005	1.62e+005	7.51e+005	5.96e+005	6.51e+004	3.86e+005	4.76e+005	3.33e+005	2.68e+005
			CD5L_HUMAN	15 (13)	838.31	52	3.08e-011	17.30	CD5 antigen-like OS=Homo sapiens GN=CD5L PE=1 SV=1	1.28e+007	5.25e+006	9.42e+005	8.89e+006	1.05e+006	4.72e+006	1.10e+007	7.38e+005	2.18e+006	1.97e+006	2.17e+006	2.14e+006
			CERU_HUMAN	50 (42)	4409.46	60	2.35e-013	4.90	Ceruloplasmin OS=Homo sapiens GN=CP PE=1 SV=1	7.87e+007	9.74e+007	2.29e+007	6.67e+007	3.79e+007	1.10e+008	1.10e+008	2.24e+007	6.22e+007	4.59e+007	5.97e+007	5.56e+007
			CFAB_HUMAN	33 (31)	2325.83	50	5.55e-016	14.87	Complement factor B OS=Homo sapiens GN=CFB PE=1 SV=2	5.23e+007	7.48e+007	1.29e+007	4.78e+007	8.33e+006	4.61e+007	5.86e+007	5.03e+006	3.46e+007	2.22e+007	2.87e+007	2.66e+007
			CFAH_HUMAN	41 (33)	2231.77	43	2.22e-012	23.87	Complement factor H OS=Homo sapiens GN=CFH PE=1 SV=4	1.64e+007	3.14e+007	5.11e+006	1.76e+007	1.69e+006	1.30e+007	1.84e+007	1.32e+006	8.56e+006	2.72e+006	6.26e+006	6.06e+006
			CFAI_HUMAN	16 (15)	605.36	29	2.03e-007	8.31	Complement factor I OS=Homo sapiens GN=CFI PE=1 SV=2	2.29e+006	2.87e+006	6.57e+005	2.55e+006	8.07e+005	1.85e+006	2.59e+006	3.46e+005	2.32e+006	1.78e+006	1.94e+006	2.07e+006
			CHLE_HUMAN	5	143.36	8	3.00e-015	89.76	Cholinesterase OS=Homo sapiens GN=BCHE PE=1 SV=1	6.76e+005	4.54e+005	1.49e+005	1.44e+005	3.32e+004	1.64e+005	1.25e+005	7530.30	2.48e+005	9.11e+004	2.31e+005	1.51e+005
			CLUS_HUMAN	17 (15)	1266.48	35	5.26e-012	8.18	Clusterin OS=Homo sapiens GN=CLU PE=1 SV=1	3.20e+007	2.75e+007	6.39e+006	1.99e+007	6.52e+006	2.88e+007	2.63e+007	3.91e+006	2.05e+007	1.70e+007	1.92e+007	1.77e+007
			CNDP1_HUMAN	7 (5)	230.94	14	3.96e-008	35.07	Beta-Ala-His dipeptidase OS=Homo sapiens GN=CNDP1 PE=1 SV=4	3.56e+005	2.59e+005	6.68e+004	1.63e+005	9.20e+004	2.78e+005	9.44e+005	2.69e+004	3.77e+005	2.01e+005	1.35e+005	1.39e+005
			CNKR3_HUMAN	3	16.33	4	3.71e-004	18.53	Connector enhancer of kinase suppressor of ras 3 OS=Homo sapiens GN=CNKSR3 PE=1 SV=1	8.05e+005	5.26e+005	1.17e+005	4.40e+005	1.48e+005	5.27e+005	6.61e+005	4.35e+004	4.62e+005	2.91e+005	3.31e+005	3.54e+005
			CO2_HUMAN	16 (13)	695.11	23	3.35e-013	14.55	Complement C2 OS=Homo sapiens GN=C2 PE=1 SV=2	2.23e+006	2.47e+006	4.03e+005	1.65e+006	2.97e+005	1.83e+006	1.88e+006	1.70e+005	1.81e+006	1.10e+006	1.22e+006	1.22e+006
			CO3_HUMAN	120 (102)	1.06e+004	77	1.06e-013	5.40	Complement C3 OS=Homo sapiens GN=C3 PE=1 SV=2	4.91e+008	4.91e+008	1.57e+008	3.92e+008	1.38e+008	3.57e+008	4.70e+008	9.11e+007	4.30e+008	2.74e+008	3.33e+008	3.03e+008
			CO5_HUMAN	37 (31)	1640.30	23	8.88e-016	18.02	Complement C5 OS=Homo sapiens GN=C5 PE=1 SV=4	7.78e+006	9.63e+006	1.87e+006	5.27e+006	1.00e+006	5.54e+006	6.80e+006	5.35e+005	5.53e+006	3.76e+006	4.73e+006	4.65e+006
			CO6_HUMAN	23 (17)	1147.22	23	2.83e-013	21.58	Complement component C6 OS=Homo sapiens GN=C6 PE=1 SV=3	4.27e+006	6.21e+006	6.25e+005	4.85e+006	5.68e+005	3.69e+006	5.52e+006	2.88e+005	2.83e+006	2.46e+006	3.73e+006	3.29e+006
			CO7_HUMAN	18 (17)	861.28	29	1.05e-010	32.66	Complement component C7 OS=Homo sapiens GN=C7 PE=1 SV=2	2.64e+007	9.70e+006	5.38e+006	7.22e+006	2.06e+006	5.32e+006	4.27e+006	8.09e+005	2.16e+007	4.02e+006	7.34e+006	3.33e+006
			CO8A_HUMAN	17 (16)	952.20	28	1.03e-011	22.94	Complement component C8 alpha chain OS=Homo sapiens GN=C8A PE=1 SV=2	2.54e+006	5.03e+006	4.34e+005	3.35e+006	3.32e+005	2.91e+006	4.99e+006	2.19e+005	2.07e+006	1.33e+006	1.60e+006	1.64e+006
			CO8B_HUMAN	11 (8)	512.75	24	4.64e-013	10.05	Complement component C8 beta chain OS=Homo sapiens GN=C8B PE=1 SV=3	6.75e+005	1.28e+006	2.43e+005	9.26e+005	2.30e+005	9.38e+005	1.33e+006	1.33e+005	8.02e+005	6.46e+005	7.33e+005	6.25e+005
			CO9_HUMAN	18 (14)	824.08	35	4.55e-011	12.24	Complement component C9 OS=Homo sapiens GN=C9 PE=1 SV=2	4.44e+006	5.96e+006	1.48e+006	3.09e+006	8.51e+005	3.34e+006	2.53e+006	4.87e+005	2.11e+006	2.62e+006	2.39e+006	2.30e+006
			CPN2_HUMAN	15 (11)	440.84	30	5.22e-013	3.48	Carboxypeptidase N subunit 2 OS=Homo sapiens GN=CPN2 PE=1 SV=3	1.62e+006	2.06e+006	6.72e+005	9.36e+005	8.98e+005	2.09e+006	1.70e+006	6.02e+005	1.54e+006	1.71e+006	1.52e+006	1.49e+006
			DDX17_HUMAN	3	20.13	4	1.23e-004	35.14	Probable ATP-dependent RNA helicase DDX17 OS=Homo sapiens GN=DDX17 PE=1 SV=2	5.09e+005	6.98e+005	9.18e+004	6.68e+005	9.54e+004	1.70e+006	9.89e+005	4.83e+004	6.37e+005	3.87e+005	6.48e+005	6.26e+005
			DSCAM_HUMAN	6 (3)	26.43	1.5	1.67e-010	26.66	Down syndrome cell adhesion molecule OS=Homo sapiens GN=DSCAM PE=1 SV=2	6.36e+005	7.32e+005	4.07e+004	2.32e+005	4.76e+004	1.01e+005	8.49e+004	2.75e+004	1.96e+005	1.02e+005	2.74e+005	2.76e+005
			ECM1_HUMAN	8 (7)	255.79	15	1.43e-011	8.17	Extracellular matrix protein 1 OS=Homo sapiens GN=ECM1 PE=1 SV=2	5.64e+005	4.88e+005	7.97e+004	2.45e+005	1.01e+005	6.44e+005	3.78e+005	7.88e+004	3.52e+005	3.97e+005	3.89e+005	3.43e+005
			F13B_HUMAN	7 (6)	237.88	12	1.44e-010	26.20	Coagulation factor XIII B chain OS=Homo sapiens GN=F13B PE=1 SV=3	3.90e+005	6.98e+005	1.06e+005	4.37e+005	8.38e+004	4.92e+005	3.95e+005	2.66e+004	2.77e+005	2.08e+005	3.31e+005	3.76e+005
			FA10_HUMAN	11 (9)	627.89	21	0.00	28.12	Coagulation factor X OS=Homo sapiens GN=F10 PE=1 SV=2	1.88e+006	1.91e+006	1.42e+005	2.00e+006	1.60e+005	1.89e+006	2.22e+006	7.88e+004	1.34e+006	6.87e+005	1.47e+006	1.48e+006
			FA12_HUMAN	6	294.35	14	4.77e-012	23.32	Coagulation factor XII OS=Homo sapiens GN=F12 PE=1 SV=3	7.11e+005	7.42e+005	5.04e+004	6.30e+005	6.76e+004	1.02e+006	1.03e+006	4.40e+004	5.04e+005	6.24e+005	7.87e+005	6.66e+005
			FA9_HUMAN	5	193.36	13	7.32e-014	79.83	Coagulation factor IX OS=Homo sapiens GN=F9 PE=1 SV=2	8.38e+005	6.68e+005	4.09e+004	4.43e+005	3.15e+004	2.72e+005	3.43e+005	1.05e+004	3.26e+005	1.87e+005	3.61e+005	3.43e+005
			FBLN1_HUMAN	4	136.00	5	1.34e-003	6.45	Fibulin-1 OS=Homo sapiens GN=FBLN1 PE=1 SV=4	9.26e+004	1.15e+005	7.93e+004	1.11e+005	5.10e+004	1.36e+005	6.70e+004	2.11e+004	1.34e+005	8.72e+004	5.97e+004	5.40e+004
			FBLN3_HUMAN	3	46.98	4	4.98e-010	17.09	EGF-containing fibulin-like extracellular matrix protein 1 OS=Homo sapiens GN=EFEMP1 PE=1 SV=2	4.58e+005	4.22e+005	6.76e+005	7.52e+004	9.53e+004	1.19e+005	5.90e+004	9.76e+004	2.44e+005	3.95e+004	1.37e+005	4.05e+004
			FCN3_HUMAN	3	173.37	11	3.99e-014	17.00	Ficolin-3 OS=Homo sapiens GN=FCN3 PE=1 SV=2	5.95e+005	6.35e+005	1.35e+005	3.43e+005	1.10e+005	7.06e+005	3.47e+005	4.15e+004	1.73e+005	3.48e+005	4.19e+005	4.07e+005
			FETUA_HUMAN	18 (14)	1322.35	46	8.66e-012	4.93	Alpha-2-HS-glycoprotein OS=Homo sapiens GN=AHSG PE=1 SV=1	7.97e+007	8.18e+007	2.15e+007	6.76e+007	2.65e+007	6.84e+007	9.46e+007	1.92e+007	4.94e+007	3.82e+007	4.80e+007	5.45e+007
			FIBA_HUMAN	49 (40)	4372.44	42	6.98e-012	15.16	Fibrinogen alpha chain OS=Homo sapiens GN=FGA PE=1 SV=2	3.88e+008	6.59e+008	1.32e+008	2.36e+008	7.44e+007	3.58e+008	2.46e+008	4.35e+007	2.07e+008	1.83e+008	2.53e+008	2.38e+008
			FIBB_HUMAN	42 (38)	4480.32	80	5.98e-012	11.41	Fibrinogen beta chain OS=Homo sapiens GN=FGB PE=1 SV=2	5.13e+008	8.94e+008	1.97e+008	3.29e+008	1.39e+008	4.53e+008	3.24e+008	7.83e+007	2.42e+008	2.96e+008	3.44e+008	3.25e+008
			FIBG_HUMAN	31 (26)	2748.91	72	1.40e-011	13.41	Fibrinogen gamma chain OS=Homo sapiens GN=FGG PE=1 SV=3	3.20e+008	5.45e+008	1.13e+008	2.04e+008	7.68e+007	3.41e+008	2.04e+008	4.06e+007	1.83e+008	1.98e+008	2.26e+008	2.18e+008
			FINC_HUMAN	74 (65)	5021.46	41	4.62e-012	8.50	Fibronectin OS=Homo sapiens GN=FN1 PE=1 SV=4	6.01e+007	7.54e+007	1.41e+007	1.40e+007	1.87e+007	5.79e+007	2.69e+007	8.86e+006	6.15e+007	2.45e+007	3.89e+007	3.77e+007
			GELS_HUMAN	21 (17)	1074.25	33	5.92e-010	6.00	Gelsolin OS=Homo sapiens GN=GSN PE=1 SV=1	7.18e+006	6.78e+006	2.00e+006	3.82e+006	1.73e+006	5.18e+006	4.82e+006	1.20e+006	5.16e+006	6.04e+006	5.35e+006	5.55e+006
			GPX3_HUMAN	6	190.72	38	1.56e-005	3.15	Glutathione peroxidase 3 OS=Homo sapiens GN=GPX3 PE=1 SV=2	7.76e+005	9.65e+005	1.67e+006	5.77e+005	1.18e+006	6.95e+005	6.13e+005	5.29e+005	1.01e+006	7.85e+005	7.93e+005	7.75e+005
			HABP2_HUMAN	9 (6)	269.05	20	4.32e-008	41.63	Hyaluronan-binding protein 2 OS=Homo sapiens GN=HABP2 PE=1 SV=1	3.60e+005	6.70e+005	1.81e+004	3.57e+005	2.57e+004	7.53e+005	6.56e+005	3.13e+004	4.71e+005	2.58e+005	5.09e+005	4.62e+005
			HBA_HUMAN	11 (9)	1072.75	91	1.11e-016	15.65	Hemoglobin subunit alpha OS=Homo sapiens GN=HBA1 PE=1 SV=2	3.82e+007	9.78e+007	3.39e+007	2.23e+007	6.25e+006	7.34e+007	4.69e+007	1.37e+007	4.20e+007	1.56e+007	3.39e+007	3.43e+007
			HBB_HUMAN	15 (8)	1797.89	89	9.62e-010	8.36	Hemoglobin subunit beta OS=Homo sapiens GN=HBB PE=1 SV=2	4.57e+007	9.77e+007	3.73e+007	2.83e+007	1.17e+007	6.44e+007	5.23e+007	2.14e+007	4.28e+007	1.90e+007	3.55e+007	3.51e+007
			HBD_HUMAN	10 (4)	1003.23	69	1.36e-011	14.46	Hemoglobin subunit delta OS=Homo sapiens GN=HBD PE=1 SV=2	7.72e+005	1.61e+006	7.65e+005	5.05e+005	1.11e+005	1.17e+006	8.81e+005	2.50e+005	6.22e+005	2.35e+005	6.76e+005	6.46e+005
			HEMO_HUMAN	26 (21)	1945.37	62	5.97e-009	3.25	Hemopexin OS=Homo sapiens GN=HPX PE=1 SV=2	1.31e+008	1.12e+008	4.26e+007	8.76e+007	4.74e+007	1.13e+008	1.11e+008	4.02e+007	8.91e+007	9.26e+007	1.08e+008	1.02e+008
			HEP2_HUMAN	16 (13)	833.24	27	2.62e-012	12.23	Heparin cofactor 2 OS=Homo sapiens GN=SERPIND1 PE=1 SV=3	8.20e+006	8.73e+006	1.65e+006	6.40e+006	1.54e+006	6.16e+006	6.35e+006	7.14e+005	6.78e+006	3.46e+006	6.81e+006	5.84e+006
			HERC2_HUMAN	9 (3)	42.08	1	4.58e-010	73.97	E3 ubiquitin-protein ligase HERC2 OS=Homo sapiens GN=HERC2 PE=1 SV=2	3.30e+005	1.62e+005	2.85e+004	1.70e+005	1.24e+004	7.95e+004	7.91e+004	4467.05	2.95e+005	3.18e+004	1.57e+005	4.87e+004
			HMCN1_HUMAN	11 (3)	73.05	2	1.45e-006	19.17	Hemicentin-1 OS=Homo sapiens GN=HMCN1 PE=1 SV=2	3.40e+006	4.55e+006	6.13e+005	1.23e+006	2.95e+005	1.62e+006	1.16e+006	2.37e+005	1.01e+006	7.00e+005	8.87e+005	1.28e+006
			HPT_HUMAN	30 (14)	2962.89	68	1.16e-010	13.06	Haptoglobin OS=Homo sapiens GN=HP PE=1 SV=1	1.56e+008	5.13e+008	5.90e+007	1.70e+008	6.78e+007	1.46e+008	1.37e+008	3.93e+007	1.96e+008	1.34e+008	2.58e+008	2.97e+008
			HPTR_HUMAN	20 (5)	1650.18	57	4.44e-016	24.55	Haptoglobin-related protein OS=Homo sapiens GN=HPR PE=1 SV=2	1.71e+006	1.78e+006	9.09e+005	2.26e+006	4.15e+005	3.15e+006	1.75e+006	1.28e+005	1.63e+006	1.06e+006	8.37e+005	7.36e+005
			HRG_HUMAN	21 (18)	1802.14	41	1.04e-014	12.41	Histidine-rich glycoprotein OS=Homo sapiens GN=HRG PE=1 SV=1	3.17e+007	3.72e+007	4.78e+006	2.34e+007	4.88e+006	2.43e+007	1.91e+007	3.00e+006	1.81e+007	6.19e+006	1.83e+007	1.52e+007
			IBP3_HUMAN	4	244.95	18	4.75e-014	76.33	Insulin-like growth factor-binding protein 3 OS=Homo sapiens GN=IGFBP3 PE=1 SV=2	4.67e+005	2.25e+005	1.27e+004	1.44e+005	1.52e+004	2.99e+005	4.04e+005	6111.68	8.80e+004	6.84e+004	9.13e+004	8.85e+004
			IC1_HUMAN	12 (10)	820.78	25	7.30e-013	9.83	Plasma protease C1 inhibitor OS=Homo sapiens GN=SERPING1 PE=1 SV=2	1.20e+007	8.86e+006	2.46e+006	3.99e+006	1.22e+006	1.13e+007	1.09e+007	1.58e+006	1.03e+007	8.94e+006	9.50e+006	8.14e+006
			IGHA1_HUMAN	15 (6)	1629.74	67	4.12e-012	4.96	Ig alpha-1 chain C region OS=Homo sapiens GN=IGHA1 PE=1 SV=2	2.25e+008	3.13e+008	9.35e+007	4.63e+008	1.42e+008	1.52e+008	1.43e+008	1.76e+008	2.09e+008	1.02e+008	1.79e+008	2.04e+008
			IGHA2_HUMAN	13 (3)	1394.59	61	4.67e-010	27.24	Ig alpha-2 chain C region OS=Homo sapiens GN=IGHA2 PE=1 SV=3	3.47e+006	1.09e+007	6.12e+005	1.66e+007	1.15e+007	4.47e+006	1.08e+007	2.96e+006	1.67e+007	8.55e+006	8.03e+006	1.03e+007
			IGHD_HUMAN	4 (3)	111.74	10	0.00	659.01	Ig delta chain C region OS=Homo sapiens GN=IGHD PE=1 SV=2	3.14e+005	7.71e+005	1.17e+005	1169.91	3.42e+004	1.76e+005	4.10e+005	3315.71	3.66e+005	3227.52	1.94e+005	1.85e+005
			IGHG1_HUMAN	7 (3)	533.89	31	5.66e-015	19.29	Ig gamma-1 chain C region OS=Homo sapiens GN=IGHG1 PE=1 SV=1	3.98e+006	1.84e+006	1.08e+006	1.47e+006	8.73e+005	2.30e+006	2.75e+006	2.07e+005	5.34e+005	5.09e+005	4.91e+005	4.63e+005
			IGHG3_HUMAN	8 (3)	556.03	27	2.64e-014	66.79	Ig gamma-3 chain C region OS=Homo sapiens GN=IGHG3 PE=1 SV=2	1.70e+006	2.86e+006	1.44e+005	3.90e+005	2.34e+005	1.30e+006	1.88e+006	4.80e+004	3.89e+005	4.28e+004	1.69e+005	1.31e+005
			IGHM_HUMAN	20 (6)	1808.02	48	3.42e-012	16.28	Ig mu chain C region OS=Homo sapiens GN=IGHM PE=1 SV=3	6.64e+007	2.17e+007	4.08e+006	4.32e+007	7.15e+006	3.23e+007	6.16e+007	6.80e+006	1.04e+007	1.28e+007	9.42e+006	9.10e+006
			IGJ_HUMAN	6 (4)	324.13	37	2.20e-011	7.46	Immunoglobulin J chain OS=Homo sapiens GN=IGJ PE=1 SV=4	8.11e+006	3.66e+006	1.09e+006	7.63e+006	1.12e+006	1.91e+006	4.90e+006	1.20e+006	3.37e+006	1.57e+006	1.73e+006	2.08e+006
			IGKC_HUMAN	8 (6)	1227.40	88	5.78e-009	6.26	Ig kappa chain C region OS=Homo sapiens GN=IGKC PE=1 SV=1	9.38e+007	1.20e+008	2.40e+007	1.50e+008	3.89e+007	7.31e+007	8.62e+007	3.02e+007	7.03e+007	3.53e+007	5.82e+007	6.06e+007
			IGLL5_HUMAN	7 (3)	595.00	44	1.78e-011	6.77	Immunoglobulin lambda-like polypeptide 5 OS=Homo sapiens GN=IGLL5 PE=2 SV=2	5.63e+005	5.81e+005	7.52e+005	3.52e+006	1.25e+006	6.04e+005	1.82e+006	1.38e+006	1.69e+006	5.70e+005	5.20e+005	5.33e+005
			ITIH1_HUMAN	22 (19)	1678.59	33	3.76e-008	4.44	Inter-alpha-trypsin inhibitor heavy chain H1 OS=Homo sapiens GN=ITIH1 PE=1 SV=3	1.13e+007	6.33e+006	3.49e+006	8.39e+006	4.56e+006	8.83e+006	7.11e+006	2.54e+006	6.77e+006	6.61e+006	8.91e+006	8.40e+006
			ITIH2_HUMAN	31 (25)	2216.27	35	2.95e-011	7.16	Inter-alpha-trypsin inhibitor heavy chain H2 OS=Homo sapiens GN=ITIH2 PE=1 SV=2	2.59e+007	2.10e+007	6.57e+006	1.87e+007	7.82e+006	2.92e+007	2.07e+007	4.07e+006	1.67e+007	1.30e+007	2.02e+007	1.91e+007
			ITIH3_HUMAN	12 (9)	542.14	18	2.43e-010	3.32	Inter-alpha-trypsin inhibitor heavy chain H3 OS=Homo sapiens GN=ITIH3 PE=1 SV=2	9.79e+005	9.78e+005	4.31e+005	9.36e+005	5.44e+005	1.37e+006	8.90e+005	4.12e+005	8.50e+005	7.97e+005	1.08e+006	9.48e+005
			ITIH4_HUMAN	34 (26)	2108.68	55	4.55e-015	4.94	Inter-alpha-trypsin inhibitor heavy chain H4 OS=Homo sapiens GN=ITIH4 PE=1 SV=4	3.63e+007	2.94e+007	8.41e+006	2.18e+007	1.07e+007	2.68e+007	3.06e+007	7.35e+006	2.03e+007	1.78e+007	2.85e+007	2.55e+007
			K1C10_HUMAN	3	109.85	5	1.11e-016	317.79	Keratin, type I cytoskeletal 10 OS=Homo sapiens GN=KRT10 PE=1 SV=6	1.13e+005	5.55e+004	386.61	1.23e+005	1.93e+004	3.58e+004	1.52e+004	2201.26	4794.04	1.71e+004	3.38e+004	4.88e+004
			K1C9_HUMAN	5 (4)	151.14	9	5.48e-012	74.23	Keratin, type I cytoskeletal 9 OS=Homo sapiens GN=KRT9 PE=1 SV=3	8.68e+004	4.14e+004	6815.23	1.79e+005	1.75e+004	6.97e+004	2.63e+004	2406.55	1.33e+004	2.75e+004	5.56e+004	3.77e+004
			KAIN_HUMAN	11 (9)	428.80	28	4.85e-012	15.61	Kallistatin OS=Homo sapiens GN=SERPINA4 PE=1 SV=3	1.12e+006	8.08e+005	2.78e+005	1.28e+006	3.07e+005	1.34e+006	1.13e+006	9.16e+004	1.43e+006	9.34e+005	1.01e+006	9.57e+005
			KLKB1_HUMAN	22 (19)	1059.69	34	2.25e-012	12.45	Plasma kallikrein OS=Homo sapiens GN=KLKB1 PE=1 SV=1	2.36e+006	3.41e+006	6.96e+005	2.71e+006	6.50e+005	2.83e+006	2.91e+006	2.74e+005	9.54e+005	1.31e+006	2.27e+006	2.19e+006
			KNG1_HUMAN	30 (27)	1597.54	44	3.62e-009	6.53	Kininogen-1 OS=Homo sapiens GN=KNG1 PE=1 SV=2	2.01e+007	2.00e+007	5.88e+006	2.32e+007	7.95e+006	2.92e+007	2.91e+007	4.47e+006	1.75e+007	1.51e+007	1.87e+007	1.81e+007
			KV204_HUMAN	3	189.85	38	7.50e-012	8.40	Ig kappa chain V-II region TEW OS=Homo sapiens PE=1 SV=1	4.92e+006	1.77e+006	6.44e+005	3.55e+006	8.78e+005	7.13e+005	2.31e+006	6.24e+005	1.42e+006	6.49e+005	6.57e+005	5.85e+005
			LCAT_HUMAN	5 (4)	129.47	12	1.16e-013	10.60	Phosphatidylcholine-sterol acyltransferase OS=Homo sapiens GN=LCAT PE=1 SV=1	2.25e+006	3.15e+006	6.85e+005	1.79e+006	4.84e+005	1.83e+006	1.95e+006	3.29e+005	2.94e+006	2.17e+006	3.48e+006	3.18e+006
			LUM_HUMAN	10 (6)	475.90	31	9.11e-013	11.68	Lumican OS=Homo sapiens GN=LUM PE=1 SV=2	2.36e+006	2.15e+006	6.58e+005	1.73e+006	4.97e+005	2.30e+006	1.68e+006	2.02e+005	1.68e+006	2.35e+006	1.44e+006	1.27e+006
			LV301_HUMAN	3	156.94	34	1.12e-014	30.83	Ig lambda chain V-III region SH OS=Homo sapiens PE=1 SV=1	6.32e+005	3.90e+005	7.95e+004	2.45e+006	1.21e+005	2.27e+005	4.65e+005	1.12e+005	4.72e+005	2.93e+005	9.03e+004	8.97e+004
			LV302_HUMAN	3	273.25	29	8.17e-012	12.63	Ig lambda chain V-III region LOI OS=Homo sapiens PE=1 SV=1	2.87e+006	3.26e+006	3.68e+005	4.36e+006	3.45e+005	1.61e+006	1.92e+006	5.01e+005	1.47e+006	5.65e+005	1.39e+006	1.30e+006
			LYVE1_HUMAN	3	48.69	8	6.57e-012	26.85	Lymphatic vessel endothelial hyaluronic acid receptor 1 OS=Homo sapiens GN=LYVE1 PE=1 SV=2	1.67e+006	1.59e+006	2.50e+005	7.90e+005	2.95e+005	1.86e+006	2.27e+006	8.47e+004	8.03e+005	8.92e+005	1.18e+006	9.91e+005
			MYO9A_HUMAN	5 (3)	18.94	2	5.50e-011	16.68	Unconventional myosin-IXa OS=Homo sapiens GN=MYO9A PE=1 SV=2	1.11e+006	6.67e+005	1.98e+005	6.93e+005	1.54e+005	4.41e+005	3.61e+005	6.68e+004	5.80e+005	3.22e+005	4.99e+005	2.85e+005
			PEDF_HUMAN	13 (11)	624.43	39	2.89e-011	9.57	Pigment epithelium-derived factor OS=Homo sapiens GN=SERPINF1 PE=1 SV=4	2.63e+006	3.19e+006	7.86e+005	1.66e+006	6.75e+005	2.04e+006	2.79e+006	3.33e+005	2.27e+006	1.23e+006	2.03e+006	1.73e+006
			PGRP2_HUMAN	10 (9)	578.99	31	3.34e-012	9.91	N-acetylmuramoyl-L-alanine amidase OS=Homo sapiens GN=PGLYRP2 PE=1 SV=1	2.15e+006	1.59e+006	5.71e+005	1.35e+006	5.91e+005	1.23e+006	1.58e+006	2.17e+005	1.11e+006	8.62e+005	9.76e+005	9.72e+005
			PHLD_HUMAN	8 (4)	138.76	10	1.44e-011	42.01	Phosphatidylinositol-glycan-specific phospholipase D OS=Homo sapiens GN=GPLD1 PE=1 SV=3	1.36e+005	1.40e+005	4.62e+004	1.11e+005	4.96e+004	2.36e+005	2.66e+005	8301.95	3.49e+005	1.02e+005	2.15e+005	2.19e+005
			PLMN_HUMAN	42 (36)	2860.06	60	4.21e-010	10.65	Plasminogen OS=Homo sapiens GN=PLG PE=1 SV=2	5.57e+007	4.60e+007	9.48e+006	3.04e+007	1.04e+007	4.05e+007	4.74e+007	5.23e+006	3.30e+007	2.51e+007	3.29e+007	3.27e+007
			PON1_HUMAN	12 (11)	692.03	50	5.49e-009	2.86	Serum paraoxonase/arylesterase 1 OS=Homo sapiens GN=PON1 PE=1 SV=3	3.45e+006	2.11e+006	2.26e+006	4.48e+006	3.09e+006	5.22e+006	4.69e+006	1.83e+006	4.44e+006	3.67e+006	3.96e+006	3.54e+006
			PROS_HUMAN	9 (7)	511.70	15	1.89e-015	56.18	Vitamin K-dependent protein S OS=Homo sapiens GN=PROS1 PE=1 SV=1	1.41e+006	2.30e+006	2.21e+005	1.51e+006	9.33e+004	1.29e+006	1.73e+006	4.09e+004	8.15e+005	4.39e+005	1.07e+006	9.87e+005
			PZP_HUMAN	20 (8)	922.66	15	3.74e-010	11.48	Pregnancy zone protein OS=Homo sapiens GN=PZP PE=1 SV=4	7.19e+005	5.46e+005	1.69e+005	7.75e+005	1.83e+005	1.78e+005	3.11e+005	6.75e+004	1.97e+005	1.58e+005	6.40e+005	6.53e+005
			RET4_HUMAN	10 (7)	585.17	58	3.98e-011	6.12	Retinol-binding protein 4 OS=Homo sapiens GN=RBP4 PE=1 SV=3	4.21e+006	4.53e+006	2.51e+006	2.82e+006	2.30e+006	6.67e+006	7.80e+006	1.27e+006	5.00e+006	3.18e+006	5.00e+006	4.53e+006
			RHG21_HUMAN	4 (3)	14.72	2	3.05e-012	13.47	Rho GTPase-activating protein 21 OS=Homo sapiens GN=ARHGAP21 PE=1 SV=1	7.85e+005	5.83e+005	8.47e+004	3.20e+005	1.23e+005	2.67e+005	7.83e+005	5.83e+004	2.28e+005	1.71e+005	1.74e+005	1.32e+005
			RTEL1_HUMAN	9 (3)	39.55	11	1.56e-010	7.04	Regulator of telomere elongation helicase 1 OS=Homo sapiens GN=RTEL1 PE=1 SV=2	1.52e+006	1.29e+006	1.28e+006	7.82e+005	9.35e+005	5.15e+006	3.19e+006	7.31e+005	1.87e+006	1.57e+006	1.98e+006	1.71e+006
			SAA1_HUMAN	5 (3)	311.45	68	3.33e-016	20.49	Serum amyloid A-1 protein OS=Homo sapiens GN=SAA1 PE=1 SV=1	6.58e+005	9.19e+005	3.63e+005	3.07e+005	3.55e+005	2.66e+005	3.57e+005	1.78e+005	4.65e+005	5.60e+005	3.64e+006	2.87e+006
			SAA4_HUMAN	6	432.83	46	1.90e-008	14.04	Serum amyloid A-4 protein OS=Homo sapiens GN=SAA4 PE=1 SV=2	1.76e+007	2.00e+007	3.48e+006	1.00e+007	2.47e+006	9.81e+006	9.76e+006	1.42e+006	7.57e+006	5.50e+006	7.38e+006	8.82e+006
			SAMP_HUMAN	4	218.30	16	5.61e-012	44.52	Serum amyloid P-component OS=Homo sapiens GN=APCS PE=1 SV=2	8.63e+004	6.15e+005	8.74e+004	1.50e+004	3.37e+004	1.19e+005	2.63e+005	1.38e+004	3.35e+005	1.12e+005	1.71e+005	1.35e+005
			SETB1_HUMAN	5 (3)	22.18	4	2.12e-007	2.58	Histone-lysine N-methyltransferase SETDB1 OS=Homo sapiens GN=SETDB1 PE=1 SV=1	2.12e+006	3.73e+006	3.66e+006	2.76e+006	2.19e+006	3.38e+006	3.72e+006	1.73e+006	4.47e+006	3.21e+006	3.64e+006	3.56e+006
			SHBG_HUMAN	6 (4)	119.50	14	3.00e-006	3.59	Sex hormone-binding globulin OS=Homo sapiens GN=SHBG PE=1 SV=2	7.54e+004	9.97e+004	3.35e+004	4.58e+004	4.66e+004	1.10e+005	1.14e+005	3.18e+004	3.64e+004	8.46e+004	9.97e+004	8.70e+004
			TET1_HUMAN	6 (3)	17.26	4	3.08e-013	252.82	Methylcytosine dioxygenase TET1 OS=Homo sapiens GN=TET1 PE=1 SV=2	1.75e+006	1.46e+006	3.59e+005	1.07e+005	4.04e+004	2.72e+005	4.96e+004	6918.25	7.30e+005	2.78e+004	4.14e+005	3.48e+004
			TETN_HUMAN	5 (3)	70.42	24	3.45e-009	19.16	Tetranectin OS=Homo sapiens GN=CLEC3B PE=1 SV=3	1.08e+005	1.04e+005	3.47e+004	1.52e+005	2.70e+004	1.44e+005	1.44e+005	7936.96	7.65e+004	1.23e+005	1.14e+005	1.04e+005
			THBG_HUMAN	8 (7)	273.51	21	3.78e-008	7.39	Thyroxine-binding globulin OS=Homo sapiens GN=SERPINA7 PE=1 SV=2	1.24e+006	9.35e+005	3.57e+005	7.72e+005	3.65e+005	9.05e+005	5.90e+005	1.67e+005	5.72e+005	7.88e+005	6.01e+005	5.49e+005
			THRB_HUMAN	27 (24)	2225.91	50	3.59e-011	6.73	Prothrombin OS=Homo sapiens GN=F2 PE=1 SV=2	3.29e+007	3.38e+007	7.32e+006	1.87e+007	7.87e+006	3.30e+007	3.27e+007	5.03e+006	1.86e+007	1.96e+007	2.60e+007	2.57e+007
			TITIN_HUMAN	27 (5)	125.78	1	2.95e-012	9.74	Titin OS=Homo sapiens GN=TTN PE=1 SV=4	1.06e+007	9.11e+006	2.47e+006	6.35e+006	2.27e+006	7.52e+006	1.35e+007	1.39e+006	1.05e+007	5.84e+006	7.79e+006	6.94e+006
			TRFE_HUMAN	68 (57)	6864.56	80	3.94e-012	10.14	Serotransferrin OS=Homo sapiens GN=TF PE=1 SV=3	1.81e+009	1.21e+009	3.12e+008	1.00e+009	3.64e+008	1.01e+009	1.48e+009	1.79e+008	1.50e+009	8.64e+008	1.00e+009	9.56e+008
			TTHY_HUMAN	10 (9)	1183.37	69	4.36e-008	4.81	Transthyretin OS=Homo sapiens GN=TTR PE=1 SV=1	2.48e+007	3.57e+007	1.07e+007	1.29e+007	1.34e+007	2.29e+007	2.47e+007	7.42e+006	2.78e+007	2.03e+007	2.45e+007	2.67e+007
			UBP7_HUMAN	4 (3)	20.63	4	2.48e-009	13.29	Ubiquitin carboxyl-terminal hydrolase 7 OS=Homo sapiens GN=USP7 PE=1 SV=2	1.14e+006	1.79e+006	2.86e+005	8.92e+005	1.97e+005	5.00e+005	5.39e+005	1.35e+005	7.08e+005	5.38e+005	6.05e+005	6.98e+005
			VTDB_HUMAN	34 (31)	2572.03	75	4.44e-016	7.78	Vitamin D-binding protein OS=Homo sapiens GN=GC PE=1 SV=1	1.18e+008	1.50e+008	2.84e+007	1.09e+008	3.07e+007	1.82e+008	1.57e+008	2.33e+007	8.47e+007	7.90e+007	9.70e+007	9.63e+007
			VTNC_HUMAN	13 (12)	1018.43	30	2.59e-009	6.04	Vitronectin OS=Homo sapiens GN=VTN PE=1 SV=1	3.52e+007	2.78e+007	1.06e+007	2.21e+007	1.10e+007	2.66e+007	3.37e+007	5.82e+006	2.54e+007	1.93e+007	1.99e+007	1.94e+007
			ZA2G_HUMAN	17 (13)	1173.32	54	3.24e-012	7.06	Zinc-alpha-2-glycoprotein OS=Homo sapiens GN=AZGP1 PE=1 SV=2	1.80e+007	2.00e+007	4.60e+006	4.63e+006	4.54e+006	1.70e+007	1.40e+007	2.82e+006	1.22e+007	1.10e+007	1.56e+007	1.45e+007
			ZZEF1_HUMAN	10 (4)	43.53	4	3.02e-008	23.66	Zinc finger ZZ-type and EF-hand domain-containing protein 1 OS=Homo sapiens GN=ZZEF1 PE=1 SV=6	7.36e+006	5.26e+006	4.20e+005	2.31e+006	6.72e+005	4.84e+006	2.26e+006	3.11e+005	2.28e+006	1.84e+006	3.52e+006	4.22e+006
