# Supplementary material for: Post-translational modifications of FDA-approved plasma biomarkers in glioblastoma samples
Source: PLoS One. 2017 May 11;12(5):e0177427. doi: 10.1371/journal.pone.0177427 (PMC5426747; doi:10.1371/journal.pone.0177427)
Supplement: S3 Table — (XLSX) [file pone.0177427.s003.xlsx]

## Sheet: Лист1
S3 Table. List of proteins identified by ≥ 3 high quality peptides by Mascot search with possible protein acetylation in control
Protein quantitation	Using only features with no protein conflicts
Accession	Peptides	SeqCov(%)	Score	Anova (p)*	Fold	Description	Average Normalised Abundances
							1	2	3	4	5	6	7	8	9	10	11	12
A1AG1_HUMAN	12 (4)	45	1259.55	1.33e-009	13.39	Alpha-1-acid glycoprotein 1 OS=Homo sapiens GN=ORM1 PE=1 SV=1	1.77e+007	1.99e+007	2.63e+006	7.86e+006	2.71e+006	1.25e+007	8.49e+006	1.49e+006	5.43e+006	6.33e+006	7.03e+006	7.05e+006
A1AG2_HUMAN	13 (9)	46	1027.13	1.20e-014	11.57	Alpha-1-acid glycoprotein 2 OS=Homo sapiens GN=ORM2 PE=1 SV=2	2.45e+007	2.16e+007	5.23e+006	1.18e+007	4.18e+006	2.82e+007	2.02e+007	2.44e+006	1.39e+007	1.01e+007	1.26e+007	1.09e+007
A1AT_HUMAN	40 (18)	67	3381.68	5.63e-011	8.45	Alpha-1-antitrypsin OS=Homo sapiens GN=SERPINA1 PE=1 SV=3	2.54e+008	2.62e+008	9.31e+007	1.52e+008	6.37e+007	2.98e+008	2.31e+008	3.52e+007	1.48e+008	1.53e+008	1.39e+008	1.51e+008
A1BG_HUMAN	15 (8)	42	1525.43	4.12e-012	4.98	Alpha-1B-glycoprotein OS=Homo sapiens GN=A1BG PE=1 SV=4	2.01e+007	1.87e+007	5.55e+006	1.90e+007	7.73e+006	2.76e+007	2.26e+007	6.21e+006	1.56e+007	1.50e+007	1.91e+007	1.85e+007
A2AP_HUMAN	20 (14)	42	1300.28	5.62e-009	3.79	Alpha-2-antiplasmin OS=Homo sapiens GN=SERPINF2 PE=1 SV=3	4.62e+006	3.21e+006	2.52e+006	2.92e+006	2.02e+006	6.69e+006	7.30e+006	1.92e+006	5.26e+006	4.51e+006	4.48e+006	4.15e+006
A2GL_HUMAN	13 (9)	43	745.94	4.84e-012	4.13	Leucine-rich alpha-2-glycoprotein OS=Homo sapiens GN=LRG1 PE=1 SV=2	1.99e+006	2.91e+006	1.11e+006	1.51e+006	1.42e+006	3.69e+006	2.03e+006	8.93e+005	1.34e+006	2.91e+006	1.99e+006	1.89e+006
A2MG_HUMAN	90 (60)	72	9037.39	3.03e-011	5.36	Alpha-2-macroglobulin OS=Homo sapiens GN=A2M PE=1 SV=3	5.15e+008	2.10e+008	1.06e+008	2.61e+008	9.64e+007	3.68e+008	4.09e+008	9.61e+007	2.46e+008	2.18e+008	1.98e+008	1.84e+008
AACT_HUMAN	27 (13)	60	2164.80	5.66e-011	3.08	Alpha-1-antichymotrypsin OS=Homo sapiens GN=SERPINA3 PE=1 SV=2	1.11e+007	9.70e+006	4.18e+006	7.22e+006	3.78e+006	8.34e+006	6.77e+006	3.59e+006	7.52e+006	8.08e+006	8.08e+006	6.89e+006
AFAM_HUMAN	31 (21)	52	1891.26	2.06e-012	12.29	Afamin OS=Homo sapiens GN=AFM PE=1 SV=1	1.91e+007	1.66e+007	5.77e+006	1.40e+007	3.73e+006	1.77e+007	2.15e+007	1.75e+006	1.34e+007	8.49e+006	1.35e+007	1.19e+007
ALBU_HUMAN	47 (34)	70	3101.99	1.10e-011	9.51	Serum albumin OS=Homo sapiens GN=ALB PE=1 SV=2	5.07e+007	4.26e+007	1.15e+007	3.85e+007	1.19e+007	6.28e+007	5.90e+007	6.61e+006	2.76e+007	2.24e+007	2.78e+007	2.46e+007
ALS_HUMAN	12 (7)	21	473.15	8.03e-013	22.07	Insulin-like growth factor-binding protein complex acid labile subunit OS=Homo sapiens GN=IGFALS PE=1 SV=1	1.16e+006	6.26e+005	6.63e+004	6.25e+005	1.42e+005	9.63e+005	1.11e+006	5.24e+004	2.70e+005	2.93e+005	4.38e+005	4.00e+005
AMBP_HUMAN	18 (14)	47	1380.16	5.98e-012	12.07	Protein AMBP OS=Homo sapiens GN=AMBP PE=1 SV=1	9.24e+006	9.62e+006	1.81e+006	7.00e+006	1.84e+006	5.33e+006	5.83e+006	7.97e+005	4.71e+006	3.99e+006	5.73e+006	6.21e+006
ANGT_HUMAN	16 (9)	41	1427.36	1.02e-014	3.31	Angiotensinogen OS=Homo sapiens GN=AGT PE=1 SV=1	9.32e+006	7.36e+006	2.83e+006	6.97e+006	5.17e+006	6.13e+006	4.79e+006	3.15e+006	9.35e+006	7.37e+006	8.17e+006	7.20e+006
ANT3_HUMAN	32 (21)	68	2333.17	5.22e-015	5.11	Antithrombin-III OS=Homo sapiens GN=SERPINC1 PE=1 SV=1	2.41e+007	1.72e+007	5.16e+006	1.28e+007	6.90e+006	2.37e+007	1.82e+007	4.71e+006	1.44e+007	1.38e+007	1.90e+007	1.68e+007
APOA_HUMAN	17 (15)	4	700.70	3.74e-013	54.68	Apolipoprotein(a) OS=Homo sapiens GN=LPA PE=1 SV=1	1.65e+005	1.87e+006	3.39e+005	4.91e+006	2.03e+005	1.66e+005	8.00e+005	8.99e+004	1.05e+006	1.69e+005	2.16e+005	2.09e+005
APOA1_HUMAN	43 (27)	75	4007.91	3.13e-010	6.38	Apolipoprotein A-I OS=Homo sapiens GN=APOA1 PE=1 SV=1	4.95e+008	4.22e+008	1.47e+008	4.10e+008	2.11e+008	6.44e+008	4.35e+008	1.01e+008	3.45e+008	4.64e+008	5.26e+008	4.50e+008
APOA2_HUMAN	11 (9)	69	890.55	4.11e-009	4.73	Apolipoprotein A-II OS=Homo sapiens GN=APOA2 PE=1 SV=1	1.03e+008	9.24e+007	2.86e+007	5.72e+007	3.84e+007	1.35e+008	1.08e+008	3.73e+007	5.73e+007	6.48e+007	9.64e+007	9.88e+007
APOA4_HUMAN	34 (17)	60	2443.72	2.70e-013	19.75	Apolipoprotein A-IV OS=Homo sapiens GN=APOA4 PE=1 SV=3	6.04e+006	2.03e+007	1.83e+006	1.03e+007	1.89e+006	1.31e+007	1.28e+007	1.03e+006	1.23e+007	8.47e+006	1.32e+007	1.19e+007
APOB_HUMAN	268 (167)	56	1.68e+004	0.00	7.69	Apolipoprotein B-100 OS=Homo sapiens GN=APOB PE=1 SV=2	1.06e+008	7.90e+007	4.08e+007	8.92e+007	1.70e+007	8.77e+007	1.30e+008	1.73e+007	1.19e+008	2.96e+007	8.88e+007	7.63e+007
APOC1_HUMAN	6 (3)	39	526.93	3.24e-011	10.49	Apolipoprotein C-I OS=Homo sapiens GN=APOC1 PE=1 SV=1	5.94e+006	4.21e+006	1.55e+006	3.86e+006	1.60e+006	3.85e+006	4.74e+006	5.66e+005	3.14e+006	2.92e+006	4.07e+006	3.63e+006
APOC2_HUMAN	5 (4)	48	275.14	1.75e-011	6.21	Apolipoprotein C-II OS=Homo sapiens GN=APOC2 PE=1 SV=1	6.79e+006	6.28e+006	3.54e+006	2.57e+006	1.09e+006	4.34e+006	5.28e+006	1.35e+006	4.39e+006	2.13e+006	4.06e+006	3.88e+006
APOC4_HUMAN	8 (5)	37	170.19	7.92e-004	8.11	Apolipoprotein C-IV OS=Homo sapiens GN=APOC4 PE=1 SV=1	2.87e+005	2.15e+005	1.12e+005	9.05e+004	1.44e+005	1.66e+005	2.48e+005	4.13e+004	3.35e+005	1.14e+005	1.82e+005	1.17e+005
APOD_HUMAN	10 (5)	39	772.25	1.51e-008	10.98	Apolipoprotein D OS=Homo sapiens GN=APOD PE=1 SV=1	9.24e+006	6.39e+006	1.68e+006	3.70e+006	1.11e+006	6.26e+006	4.98e+006	8.42e+005	6.40e+006	4.32e+006	5.84e+006	6.32e+006
APOE_HUMAN	21 (17)	65	1649.52	1.77e-011	8.12	Apolipoprotein E OS=Homo sapiens GN=APOE PE=1 SV=1	1.39e+007	1.22e+007	3.89e+006	8.14e+006	2.47e+006	1.15e+007	9.73e+006	1.72e+006	5.74e+006	7.31e+006	8.37e+006	8.20e+006
APOH_HUMAN	20 (15)	60	1407.55	4.47e-011	6.72	Beta-2-glycoprotein 1 OS=Homo sapiens GN=APOH PE=1 SV=3	3.51e+007	3.02e+007	1.14e+007	2.09e+007	1.02e+007	3.46e+007	2.84e+007	5.22e+006	2.23e+007	1.97e+007	2.24e+007	2.08e+007
APOL1_HUMAN	16 (10)	39	723.36	1.29e-009	6.01	Apolipoprotein L1 OS=Homo sapiens GN=APOL1 PE=1 SV=5	2.48e+006	1.70e+006	9.87e+005	1.69e+006	6.92e+005	1.44e+006	2.17e+006	4.12e+005	1.48e+006	7.79e+005	8.21e+005	7.19e+005
APOM_HUMAN	7 (6)	29	264.45	1.08e-010	13.70	Apolipoprotein M OS=Homo sapiens GN=APOM PE=1 SV=2	3.26e+006	3.08e+006	7.33e+005	2.29e+006	8.46e+005	4.92e+006	3.37e+006	3.59e+005	1.51e+006	2.20e+006	1.31e+006	1.34e+006
AQR_HUMAN	5 (3)	9	24.54	1.10e-011	23.96	Intron-binding protein aquarius OS=Homo sapiens GN=AQR PE=1 SV=4	2.67e+005	4.84e+005	6.37e+004	2.70e+005	6.21e+004	3.28e+005	2.53e+005	2.02e+004	4.30e+005	2.47e+005	4.30e+005	3.68e+005
ATRN_HUMAN	14 (11)	14	471.97	5.11e-008	12.48	Attractin OS=Homo sapiens GN=ATRN PE=1 SV=2	7.16e+005	5.03e+005	1.63e+005	5.43e+005	2.44e+005	5.63e+005	1.21e+006	9.68e+004	2.52e+005	3.89e+005	3.75e+005	3.79e+005
BTD_HUMAN	7 (3)	26	223.70	5.55e-003	68.98	Biotinidase OS=Homo sapiens GN=BTD PE=1 SV=2	2.83e+005	1.73e+005	1.34e+004	1.39e+005	2.04e+004	1.99e+005	1.85e+005	4104.70	1.05e+005	1.10e+005	1.07e+005	1.37e+005
C1R_HUMAN	20 (13)	31	775.59	2.39e-009	12.26	Complement C1r subcomponent OS=Homo sapiens GN=C1R PE=1 SV=2	2.66e+006	3.36e+006	4.51e+005	2.18e+006	4.23e+005	2.37e+006	2.66e+006	2.74e+005	1.52e+006	1.54e+006	1.80e+006	1.60e+006
C1S_HUMAN	17 (11)	36	884.57	1.59e-009	6.32	Complement C1s subcomponent OS=Homo sapiens GN=C1S PE=1 SV=1	2.15e+006	3.09e+006	9.28e+005	1.76e+006	8.94e+005	2.43e+006	2.50e+006	4.88e+005	1.29e+006	1.68e+006	1.35e+006	1.44e+006
C4BPA_HUMAN	21 (14)	18	981.86	1.24e-012	24.92	C4b-binding protein alpha chain OS=Homo sapiens GN=C4BPA PE=1 SV=2	5.96e+006	1.01e+007	1.48e+006	8.44e+006	1.53e+006	3.91e+006	7.26e+006	4.04e+005	2.64e+006	1.88e+006	3.19e+006	3.19e+006
CAH1_HUMAN	5 (3)	29	190.19	3.74e-009	104.23	Carbonic anhydrase 1 OS=Homo sapiens GN=CA1 PE=1 SV=2	5.04e+005	6.94e+004	2.75e+005	3.29e+004	3.40e+004	1.82e+004	1.42e+004	1.37e+004	2.90e+005	4838.96	6.74e+004	1.78e+004
CBG_HUMAN	10 (3)	16	437.11	3.17e-005	2.80	Corticosteroid-binding globulin OS=Homo sapiens GN=SERPINA6 PE=1 SV=1	4.17e+005	1.83e+005	2.11e+005	2.10e+005	1.91e+005	1.69e+005	1.97e+005	1.49e+005	2.92e+005	3.55e+005	2.75e+005	2.99e+005
CBPB2_HUMAN	7	16	258.03	1.07e-007	29.94	Carboxypeptidase B2 OS=Homo sapiens GN=CPB2 PE=1 SV=2	6.38e+005	7.00e+005	6.88e+004	4.15e+005	8.54e+004	4.78e+005	3.91e+005	2.34e+004	4.73e+005	2.91e+005	3.68e+005	3.41e+005
CBPN_HUMAN	6 (3)	52	275.20	5.85e-009	13.72	Carboxypeptidase N catalytic chain OS=Homo sapiens GN=CPN1 PE=1 SV=1	3.11e+005	3.61e+005	5.30e+004	4.95e+004	7.29e+004	2.83e+005	2.13e+005	2.63e+004	1.14e+005	1.47e+005	8.51e+004	7.88e+004
CC150_HUMAN	18 (3)	60	72.84	0.29	2.70	Coiled-coil domain-containing protein 150 OS=Homo sapiens GN=CCDC150 PE=2 SV=2	8.92e+004	9.37e+004	8.71e+004	9.73e+004	5.97e+004	3.60e+004	7.44e+004	5.87e+004	6.68e+004	4.59e+004	7.97e+004	7.04e+004
CD5L_HUMAN	16 (13)	50	882.55	1.58e-013	16.57	CD5 antigen-like OS=Homo sapiens GN=CD5L PE=1 SV=1	1.05e+007	4.02e+006	6.96e+005	7.83e+006	6.92e+005	4.02e+006	9.87e+006	6.35e+005	1.18e+006	1.51e+006	1.27e+006	1.31e+006
CENPF_HUMAN	19 (4)	43	93.59	1.26e-009	18.07	Centromere protein F OS=Homo sapiens GN=CENPF PE=1 SV=2	1.42e+006	9.29e+005	3.57e+005	4.03e+005	1.28e+005	6.87e+005	4.22e+005	8.00e+004	1.45e+006	4.95e+005	8.10e+005	8.78e+005
CERU_HUMAN	55 (38)	28	4976.53	1.51e-010	4.10	Ceruloplasmin OS=Homo sapiens GN=CP PE=1 SV=1	5.96e+007	7.06e+007	1.79e+007	4.85e+007	2.98e+007	5.47e+007	6.33e+007	1.72e+007	4.60e+007	3.27e+007	4.43e+007	4.24e+007
CFAB_HUMAN	35 (28)	6	2465.36	1.02e-014	16.74	Complement factor B OS=Homo sapiens GN=CFB PE=1 SV=2	4.37e+007	6.24e+007	9.96e+006	3.67e+007	6.62e+006	3.59e+007	4.50e+007	3.73e+006	2.67e+007	1.68e+007	2.17e+007	2.00e+007
CFAH_HUMAN	42 (31)	35	2387.95	3.62e-012	24.79	Complement factor H OS=Homo sapiens GN=CFH PE=1 SV=4	1.58e+007	3.04e+007	4.87e+006	1.69e+007	1.59e+006	1.27e+007	1.78e+007	1.22e+006	8.24e+006	2.60e+006	5.99e+006	5.75e+006
CFAI_HUMAN	16 (13)	15	639.23	7.55e-008	7.41	Complement factor I OS=Homo sapiens GN=CFI PE=1 SV=2	1.77e+006	2.24e+006	6.33e+005	2.21e+006	7.57e+005	1.64e+006	2.38e+006	3.21e+005	2.01e+006	1.60e+006	1.65e+006	1.67e+006
CHLE_HUMAN	8 (5)	23	152.28	5.32e-010	6.13	Cholinesterase OS=Homo sapiens GN=BCHE PE=1 SV=1	9.84e+005	7.14e+005	3.32e+005	5.57e+005	2.55e+005	2.88e+005	3.07e+005	1.78e+005	3.95e+005	1.61e+005	3.00e+005	2.23e+005
CLUS_HUMAN	18 (11)	77	1403.66	8.76e-010	8.93	Clusterin OS=Homo sapiens GN=CLU PE=1 SV=1	1.89e+007	1.57e+007	4.26e+006	1.15e+007	3.74e+006	1.50e+007	1.32e+007	2.12e+006	1.08e+007	8.52e+006	1.06e+007	9.95e+006
CNDP1_HUMAN	9 (4)	23	242.55	9.43e-007	76.95	Beta-Ala-His dipeptidase OS=Homo sapiens GN=CNDP1 PE=1 SV=4	2.41e+005	1.41e+005	4.17e+004	9.88e+004	3.74e+004	1.74e+005	5.83e+005	7574.73	2.17e+005	1.04e+005	8.15e+004	7.33e+004
CNNM2_HUMAN	5 (3)	23	25.93	7.65e-007	6.44	Metal transporter CNNM2 OS=Homo sapiens GN=CNNM2 PE=1 SV=2	1.17e+006	1.61e+006	6.27e+005	1.50e+006	8.28e+005	8.10e+005	7.06e+005	5.14e+005	1.24e+006	2.51e+005	5.00e+005	5.00e+005
CO2_HUMAN	17 (11)	28	754.91	2.16e-013	14.24	Complement C2 OS=Homo sapiens GN=C2 PE=1 SV=2	1.66e+006	1.89e+006	2.96e+005	1.14e+006	2.18e+005	1.25e+006	1.34e+006	1.33e+005	1.31e+006	7.46e+005	8.70e+005	8.98e+005
CO3_HUMAN	135 (93)	28	1.17e+004	5.55e-015	5.75	Complement C3 OS=Homo sapiens GN=C3 PE=1 SV=2	3.94e+008	3.96e+008	1.22e+008	3.12e+008	1.05e+008	2.89e+008	3.79e+008	6.88e+007	3.44e+008	2.28e+008	2.78e+008	2.50e+008
CO5_HUMAN	44 (26)	26	1756.95	1.11e-016	22.18	Complement C5 OS=Homo sapiens GN=C5 PE=1 SV=4	6.93e+006	8.73e+006	1.43e+006	4.46e+006	7.18e+005	4.90e+006	5.98e+006	3.94e+005	4.70e+006	2.95e+006	3.98e+006	3.91e+006
CO6_HUMAN	24 (16)	35	1218.11	1.87e-013	23.60	Complement component C6 OS=Homo sapiens GN=C6 PE=1 SV=3	3.83e+006	5.58e+006	5.10e+005	4.41e+006	4.81e+005	3.23e+006	5.00e+006	2.37e+005	2.48e+006	2.13e+006	3.27e+006	2.85e+006
CO7_HUMAN	21 (17)	30	932.67	7.67e-011	32.89	Complement component C7 OS=Homo sapiens GN=C7 PE=1 SV=2	2.63e+007	9.50e+006	5.37e+006	7.07e+006	2.06e+006	5.01e+006	4.09e+006	8.01e+005	2.14e+007	3.89e+006	7.19e+006	3.17e+006
CO8A_HUMAN	17 (13)	15	1014.71	8.55e-012	23.73	Complement component C8 alpha chain OS=Homo sapiens GN=C8A PE=1 SV=2	2.25e+006	4.46e+006	3.83e+005	3.14e+006	2.97e+005	2.72e+006	4.58e+006	1.93e+005	1.87e+006	1.20e+006	1.45e+006	1.47e+006
CO8B_HUMAN	13 (7)	14	555.59	9.23e-012	8.37	Complement component C8 beta chain OS=Homo sapiens GN=C8B PE=1 SV=3	4.19e+005	7.58e+005	2.09e+005	7.10e+005	2.12e+005	7.35e+005	1.09e+006	1.30e+005	6.46e+005	5.40e+005	5.90e+005	4.95e+005
CO9_HUMAN	19 (12)	23	869.03	7.26e-010	15.73	Complement component C9 OS=Homo sapiens GN=C9 PE=1 SV=2	3.05e+006	4.12e+006	8.93e+005	1.92e+006	4.33e+005	1.72e+006	1.57e+006	2.62e+005	1.28e+006	1.44e+006	1.34e+006	1.39e+006
CPN2_HUMAN	15 (7)	14	473.65	2.18e-009	5.34	Carboxypeptidase N subunit 2 OS=Homo sapiens GN=CPN2 PE=1 SV=3	6.72e+005	8.69e+005	2.42e+005	4.10e+005	3.78e+005	1.29e+006	9.16e+005	2.49e+005	4.79e+005	5.72e+005	5.12e+005	4.68e+005
DESP_HUMAN	12 (3)	14	37.83	6.72e-003	4.82	Desmoplakin OS=Homo sapiens GN=DSP PE=1 SV=3	1.82e+005	1.47e+005	2.10e+005	8.53e+004	9.39e+004	5.56e+004	5.58e+004	4.36e+004	7.66e+004	1.25e+005	1.58e+005	1.48e+005
DJC13_HUMAN	11 (4)	5	57.33	9.46e-004	1.80	DnaJ homolog subfamily C member 13 OS=Homo sapiens GN=DNAJC13 PE=1 SV=5	2.49e+006	2.11e+006	2.12e+006	2.49e+006	2.18e+006	3.07e+006	3.49e+006	1.94e+006	2.50e+006	2.12e+006	2.58e+006	2.30e+006
DSCAM_HUMAN	10 (4)	4	29.54	1.84e-005	6.15	Down syndrome cell adhesion molecule OS=Homo sapiens GN=DSCAM PE=1 SV=2	8.49e+005	9.49e+005	1.54e+005	5.49e+005	5.16e+005	3.79e+005	3.43e+005	3.55e+005	4.52e+005	3.00e+005	4.51e+005	4.40e+005
ECM1_HUMAN	9 (5)	11	281.86	4.67e-012	8.78	Extracellular matrix protein 1 OS=Homo sapiens GN=ECM1 PE=1 SV=2	5.60e+005	4.79e+005	7.31e+004	2.35e+005	8.84e+004	6.26e+005	3.73e+005	7.13e+004	3.44e+005	3.61e+005	3.74e+005	3.29e+005
EFCB6_HUMAN	12 (3)	42	70.53	3.78e-004	11.96	EF-hand calcium-binding domain-containing protein 6 OS=Homo sapiens GN=EFCAB6 PE=1 SV=1	2.08e+005	1.17e+005	3.89e+004	1.34e+005	1.74e+004	6.69e+004	7.97e+004	5.28e+004	9.89e+004	2.03e+004	4.47e+004	5.33e+004
EST1A_HUMAN	6 (3)	44	36.14	1.71e-003	152.28	Telomerase-binding protein EST1A OS=Homo sapiens GN=SMG6 PE=1 SV=2	733.86	1.00e+005	3363.99	4.31e+004	935.05	1013.80	659.78	1350.55	662.06	835.94	1494.25	1315.08
F13B_HUMAN	8 (6)	78	263.70	1.44e-010	26.20	Coagulation factor XIII B chain OS=Homo sapiens GN=F13B PE=1 SV=3	3.90e+005	6.98e+005	1.06e+005	4.37e+005	8.38e+004	4.92e+005	3.95e+005	2.66e+004	2.77e+005	2.08e+005	3.31e+005	3.76e+005
FA10_HUMAN	14 (9)	72	659.79	0.00	28.12	Coagulation factor X OS=Homo sapiens GN=F10 PE=1 SV=2	1.88e+006	1.91e+006	1.42e+005	2.00e+006	1.60e+005	1.89e+006	2.22e+006	7.88e+004	1.34e+006	6.87e+005	1.47e+006	1.48e+006
FA12_HUMAN	6	40	304.20	4.77e-012	23.32	Coagulation factor XII OS=Homo sapiens GN=F12 PE=1 SV=3	7.11e+005	7.42e+005	5.04e+004	6.30e+005	6.76e+004	1.02e+006	1.03e+006	4.40e+004	5.04e+005	6.24e+005	7.87e+005	6.66e+005
FA9_HUMAN	6 (5)	33	223.92	7.32e-014	79.83	Coagulation factor IX OS=Homo sapiens GN=F9 PE=1 SV=2	8.38e+005	6.68e+005	4.09e+004	4.43e+005	3.15e+004	2.72e+005	3.43e+005	1.05e+004	3.26e+005	1.87e+005	3.61e+005	3.43e+005
FBLN1_HUMAN	4	47	150.22	1.34e-003	6.45	Fibulin-1 OS=Homo sapiens GN=FBLN1 PE=1 SV=4	9.26e+004	1.15e+005	7.93e+004	1.11e+005	5.10e+004	1.36e+005	6.70e+004	2.11e+004	1.34e+005	8.72e+004	5.97e+004	5.40e+004
FBLN3_HUMAN	3	19	51.75	4.98e-010	42630	EGF-containing fibulin-like extracellular matrix protein 1 OS=Homo sapiens GN=EFEMP1 PE=1 SV=2	4.58e+005	4.22e+005	6.76e+005	7.52e+004	9.53e+004	1.19e+005	5.90e+004	9.76e+004	2.44e+005	3.95e+004	1.37e+005	4.05e+004
FCN3_HUMAN	4	91	192.33	1.95e-004	5.74	Ficolin-3 OS=Homo sapiens GN=FCN3 PE=1 SV=2	5.96e+005	6.35e+005	1.46e+005	3.44e+005	1.23e+005	7.06e+005	3.48e+005	2.72e+005	1.75e+005	3.49e+005	4.19e+005	4.08e+005
FETUA_HUMAN	18 (12)	89	1366.14	7.90e-012	4.95	Alpha-2-HS-glycoprotein OS=Homo sapiens GN=AHSG PE=1 SV=1	6.35e+007	6.46e+007	1.89e+007	6.01e+007	2.34e+007	6.18e+007	8.51e+007	1.72e+007	4.20e+007	3.43e+007	4.08e+007	4.73e+007
FIBA_HUMAN	56 (33)	60	4614.19	2.40e-011	14.35	Fibrinogen alpha chain OS=Homo sapiens GN=FGA PE=1 SV=2	2.91e+008	4.83e+008	9.77e+007	1.78e+008	5.64e+007	2.67e+008	1.82e+008	3.37e+007	1.58e+008	1.35e+008	1.92e+008	1.80e+008
FIBB_HUMAN	47 (36)	26	4940.18	6.40e-012	12.99	Fibrinogen beta chain OS=Homo sapiens GN=FGB PE=1 SV=2	3.82e+008	6.82e+008	1.36e+008	2.47e+008	9.53e+007	3.76e+008	2.51e+008	5.25e+007	1.79e+008	2.23e+008	2.57e+008	2.46e+008
FIBG_HUMAN	38 (21)	67	3180.32	2.60e-011	15.45	Fibrinogen gamma chain OS=Homo sapiens GN=FGG PE=1 SV=3	1.63e+008	2.76e+008	4.73e+007	9.84e+007	3.48e+007	1.52e+008	9.58e+007	1.79e+007	8.37e+007	1.02e+008	1.16e+008	1.17e+008
FINC_HUMAN	75 (51)	53	5261.58	7.64e-013	10.03	Fibronectin OS=Homo sapiens GN=FN1 PE=1 SV=4	3.10e+007	4.75e+007	7.87e+006	4.73e+006	1.13e+007	3.56e+007	1.53e+007	5.07e+006	3.76e+007	1.46e+007	2.25e+007	2.31e+007
GELS_HUMAN	21 (17)	41	1135.21	1.47e-009	5.96	Gelsolin OS=Homo sapiens GN=GSN PE=1 SV=1	6.97e+006	6.45e+006	2.00e+006	3.60e+006	1.73e+006	5.10e+006	4.37e+006	1.17e+006	4.77e+006	5.65e+006	4.92e+006	5.17e+006
GPX3_HUMAN	7 (4)	18	205.85	6.52e-007	4.78	Glutathione peroxidase 3 OS=Homo sapiens GN=GPX3 PE=1 SV=2	4.79e+005	7.63e+005	1.60e+006	4.46e+005	1.11e+006	3.77e+005	3.36e+005	5.18e+005	6.80e+005	6.02e+005	5.60e+005	5.55e+005
HABP2_HUMAN	11 (5)	25	291.33	3.36e-006	45.04	Hyaluronan-binding protein 2 OS=Homo sapiens GN=HABP2 PE=1 SV=1	3.14e+005	6.44e+005	1.66e+004	3.23e+005	2.57e+004	7.49e+005	6.45e+005	3.11e+004	4.54e+005	2.49e+005	4.96e+005	4.51e+005
HBA_HUMAN	11 (8)	67	1110.58	3.33e-016	10.53	Hemoglobin subunit alpha OS=Homo sapiens GN=HBA1 PE=1 SV=2	1.94e+007	5.00e+007	2.29e+007	1.18e+007	4.75e+006	4.46e+007	2.76e+007	1.13e+007	2.51e+007	1.02e+007	2.10e+007	2.11e+007
HBB_HUMAN	15 (7)	61	1855.05	1.22e-009	8.53	Hemoglobin subunit beta OS=Homo sapiens GN=HBB PE=1 SV=2	2.81e+007	5.79e+007	2.66e+007	1.54e+007	6.79e+006	3.96e+007	3.45e+007	1.63e+007	2.40e+007	1.10e+007	1.87e+007	1.87e+007
HEMO_HUMAN	28 (21)	10	2164.88	4.12e-008	2.97	Hemopexin OS=Homo sapiens GN=HPX PE=1 SV=2	1.02e+008	8.65e+007	3.69e+007	6.25e+007	4.00e+007	8.39e+007	8.42e+007	3.44e+007	6.60e+007	6.85e+007	8.00e+007	7.52e+007
HEP2_HUMAN	20 (10)	33	886.85	1.80e-012	15.44	Heparin cofactor 2 OS=Homo sapiens GN=SERPIND1 PE=1 SV=3	6.03e+006	6.17e+006	1.16e+006	3.99e+006	9.31e+005	4.05e+006	4.39e+006	4.00e+005	4.37e+006	2.10e+006	4.25e+006	3.53e+006
HERC2_HUMAN	19 (4)	29	85.11	3.54e-010	74.25	E3 ubiquitin-protein ligase HERC2 OS=Homo sapiens GN=HERC2 PE=1 SV=2	3.54e+005	1.81e+005	2.97e+004	1.88e+005	1.27e+004	8.48e+004	8.90e+004	4763.54	2.99e+005	3.57e+004	1.61e+005	5.05e+004
HMCN1_HUMAN	19 (4)	48	98.22	7.80e-007	16.81	Hemicentin-1 OS=Homo sapiens GN=HMCN1 PE=1 SV=2	3.42e+006	4.60e+006	6.20e+005	1.27e+006	3.23e+005	1.95e+006	1.32e+006	2.73e+005	1.13e+006	8.16e+005	1.05e+006	1.38e+006
HPT_HUMAN	32 (11)	37	3214.70	4.26e-008	11.47	Haptoglobin OS=Homo sapiens GN=HP PE=1 SV=1	6.38e+007	2.21e+008	3.31e+007	4.56e+007	3.38e+007	5.31e+007	5.50e+007	1.92e+007	4.09e+007	5.59e+007	9.50e+007	1.16e+008
HPTR_HUMAN	22 (5)	88	1871.07	5.33e-014	31.34	Haptoglobin-related protein OS=Homo sapiens GN=HPR PE=1 SV=2	1.61e+006	1.65e+006	7.87e+005	2.13e+006	2.90e+005	3.10e+006	1.70e+006	9.90e+004	1.53e+006	9.71e+005	7.78e+005	6.81e+005
HRG_HUMAN	22 (18)	44	1900.00	1.41e-014	10.95	Histidine-rich glycoprotein OS=Homo sapiens GN=HRG PE=1 SV=1	2.55e+007	3.02e+007	4.55e+006	1.97e+007	4.63e+006	2.06e+007	1.63e+007	2.76e+006	1.48e+007	5.17e+006	1.36e+007	1.20e+007
IBP3_HUMAN	4	33	252.70	4.75e-014	76.33	Insulin-like growth factor-binding protein 3 OS=Homo sapiens GN=IGFBP3 PE=1 SV=2	4.67e+005	2.25e+005	1.27e+004	1.44e+005	1.52e+004	2.99e+005	4.04e+005	6111.68	8.80e+004	6.84e+004	9.13e+004	8.85e+004
IC1_HUMAN	12 (6)	36	873.63	2.99e-011	11.99	Plasma protease C1 inhibitor OS=Homo sapiens GN=SERPING1 PE=1 SV=2	5.43e+006	4.26e+006	1.02e+006	1.20e+006	4.53e+005	3.82e+006	3.83e+006	5.16e+005	3.24e+006	2.77e+006	3.28e+006	2.96e+006
IGHA1_HUMAN	16 (6)	17	1678.65	2.69e-012	5.11	Ig alpha-1 chain C region OS=Homo sapiens GN=IGHA1 PE=1 SV=2	2.24e+008	3.11e+008	8.95e+007	4.57e+008	1.37e+008	1.50e+008	1.41e+008	1.67e+008	2.05e+008	9.95e+007	1.76e+008	2.01e+008
IGHA2_HUMAN	14 (3)	55	1421.36	4.67e-010	27.24	Ig alpha-2 chain C region OS=Homo sapiens GN=IGHA2 PE=1 SV=3	3.47e+006	1.09e+007	6.12e+005	1.66e+007	1.15e+007	4.47e+006	1.08e+007	2.96e+006	1.67e+007	8.55e+006	8.03e+006	1.03e+007
IGHD_HUMAN	4 (3)	9	120.78	0.00	659.01	Ig delta chain C region OS=Homo sapiens GN=IGHD PE=1 SV=2	3.14e+005	7.71e+005	1.17e+005	1169.91	3.42e+004	1.76e+005	4.10e+005	3315.71	3.66e+005	3227.52	1.94e+005	1.85e+005
IGHG1_HUMAN	8 (3)	29	566.78	5.66e-015	19.29	Ig gamma-1 chain C region OS=Homo sapiens GN=IGHG1 PE=1 SV=1	3.98e+006	1.84e+006	1.08e+006	1.47e+006	8.73e+005	2.30e+006	2.75e+006	2.07e+005	5.34e+005	5.09e+005	4.91e+005	4.63e+005
IGHG3_HUMAN	10 (3)	31	598.83	2.64e-014	66.79	Ig gamma-3 chain C region OS=Homo sapiens GN=IGHG3 PE=1 SV=2	1.70e+006	2.86e+006	1.44e+005	3.90e+005	2.34e+005	1.30e+006	1.88e+006	4.80e+004	3.89e+005	4.28e+004	1.69e+005	1.31e+005
IGHM_HUMAN	20 (4)	41	1886.60	2.28e-012	10.32	Ig mu chain C region OS=Homo sapiens GN=IGHM PE=1 SV=3	2.46e+007	5.99e+006	2.38e+006	1.79e+007	4.07e+006	8.66e+006	1.99e+007	4.42e+006	3.39e+006	4.29e+006	3.51e+006	3.46e+006
IGJ_HUMAN	6 (3)	23	349.31	7.85e-010	7.46	Immunoglobulin J chain OS=Homo sapiens GN=IGJ PE=1 SV=4	4.79e+006	2.42e+006	7.55e+005	5.64e+006	9.27e+005	1.54e+006	3.75e+006	1.09e+006	2.66e+006	1.26e+006	1.35e+006	1.72e+006
IGKC_HUMAN	8 (4)	31	1256.78	1.14e-008	6.87	Ig kappa chain C region OS=Homo sapiens GN=IGKC PE=1 SV=1	8.15e+007	1.10e+008	1.79e+007	1.23e+008	2.72e+007	6.24e+007	7.25e+007	2.01e+007	5.48e+007	2.58e+007	4.45e+007	4.79e+007
IGLL5_HUMAN	7 (3)	29	642.46	1.08e-010	6.80	Immunoglobulin lambda-like polypeptide 5 OS=Homo sapiens GN=IGLL5 PE=2 SV=2	5.26e+005	5.32e+005	5.93e+005	3.48e+006	1.19e+006	5.82e+005	1.80e+006	1.28e+006	1.68e+006	5.55e+005	5.11e+005	5.24e+005
ITIH1_HUMAN	24 (14)	39	1791.42	6.98e-009	4.90	Inter-alpha-trypsin inhibitor heavy chain H1 OS=Homo sapiens GN=ITIH1 PE=1 SV=3	9.30e+006	4.94e+006	2.76e+006	6.12e+006	3.09e+006	7.38e+006	5.77e+006	1.90e+006	4.94e+006	4.56e+006	6.13e+006	5.66e+006
ITIH2_HUMAN	35 (22)	31	2355.49	1.36e-009	6.86	Inter-alpha-trypsin inhibitor heavy chain H2 OS=Homo sapiens GN=ITIH2 PE=1 SV=2	1.79e+007	1.22e+007	3.89e+006	1.22e+007	4.91e+006	1.91e+007	1.23e+007	2.79e+006	9.83e+006	7.86e+006	1.22e+007	1.17e+007
ITIH3_HUMAN	13 (8)	8	587.31	1.31e-007	2.94	Inter-alpha-trypsin inhibitor heavy chain H3 OS=Homo sapiens GN=ITIH3 PE=1 SV=2	8.03e+005	7.98e+005	3.65e+005	7.13e+005	4.49e+005	1.06e+006	6.06e+005	3.61e+005	6.25e+005	5.75e+005	7.21e+005	6.79e+005
ITIH4_HUMAN	35 (22)	60	2220.05	6.18e-014	4.63	Inter-alpha-trypsin inhibitor heavy chain H4 OS=Homo sapiens GN=ITIH4 PE=1 SV=4	2.63e+007	2.14e+007	6.53e+006	1.51e+007	8.17e+006	1.91e+007	2.18e+007	5.69e+006	1.44e+007	1.21e+007	1.98e+007	1.75e+007
K1C9_HUMAN	6 (3)	50	157.90	5.11e-007	75.38	Keratin, type I cytoskeletal 9 OS=Homo sapiens GN=KRT9 PE=1 SV=3	4.59e+004	1.06e+004	2677.96	8.90e+004	5582.37	1.49e+004	5850.91	1180.33	2691.00	8824.04	2.43e+004	1.50e+004
KAIN_HUMAN	13 (8)	15	458.89	1.94e-011	13.18	Kallistatin OS=Homo sapiens GN=SERPINA4 PE=1 SV=3	8.26e+005	5.62e+005	2.01e+005	9.85e+005	2.36e+005	8.23e+005	8.16e+005	7.75e+004	1.02e+006	6.77e+005	7.79e+005	6.85e+005
KIF15_HUMAN	9 (4)	15	36.27	3.05e-010	334.46	Kinesin-like protein KIF15 OS=Homo sapiens GN=KIF15 PE=1 SV=1	7.12e+005	3.76e+005	4005.99	3.89e+005	2.96e+004	1.34e+006	9.36e+005	5.03e+004	6.29e+005	4.64e+005	6.28e+005	3.80e+005
KLKB1_HUMAN	22 (17)	58	1123.59	7.06e-012	12.90	Plasma kallikrein OS=Homo sapiens GN=KLKB1 PE=1 SV=1	2.02e+006	3.04e+006	5.67e+005	2.37e+006	5.12e+005	2.45e+006	2.58e+006	2.36e+005	7.84e+005	1.14e+006	1.93e+006	1.90e+006
KNG1_HUMAN	31 (21)	46	1704.27	4.36e-009	9.85	Kininogen-1 OS=Homo sapiens GN=KNG1 PE=1 SV=2	1.20e+007	1.32e+007	3.20e+006	1.40e+007	3.82e+006	1.87e+007	1.89e+007	1.91e+006	9.47e+006	8.03e+006	1.03e+007	1.04e+007
LCAT_HUMAN	6 (3)	16	139.83	2.05e-009	4.11	Phosphatidylcholine-sterol acyltransferase OS=Homo sapiens GN=LCAT PE=1 SV=1	6.12e+005	1.13e+006	4.26e+005	8.25e+005	1.39e+006	7.21e+005	1.60e+006	1.54e+006	1.35e+006	1.75e+006	1.16e+006	1.09e+006
LUM_HUMAN	10 (5)	18	501.19	5.00e-012	13.80	Lumican OS=Homo sapiens GN=LUM PE=1 SV=2	2.03e+006	1.84e+006	5.07e+005	1.46e+006	3.48e+005	1.74e+006	1.30e+006	1.47e+005	1.30e+006	1.83e+006	1.11e+006	9.82e+005
LV302_HUMAN	3	30	277.97	8.17e-012	12.63	Ig lambda chain V-III region LOI OS=Homo sapiens PE=1 SV=1	2.87e+006	3.26e+006	3.68e+005	4.36e+006	3.45e+005	1.61e+006	1.92e+006	5.01e+005	1.47e+006	5.65e+005	1.39e+006	1.30e+006
LYVE1_HUMAN	4	21	56.23	5.84e-012	25.29	Lymphatic vessel endothelial hyaluronic acid receptor 1 OS=Homo sapiens GN=LYVE1 PE=1 SV=2	1.75e+006	1.63e+006	2.83e+005	8.82e+005	3.17e+005	1.88e+006	2.32e+006	9.16e+004	8.30e+005	9.28e+005	1.21e+006	1.05e+006
MYH7_HUMAN	9 (3)	50	30.00	1.22e-012	10.78	Myosin-7 OS=Homo sapiens GN=MYH7 PE=1 SV=5	2.54e+005	7.39e+005	8.20e+004	3.50e+005	1.41e+005	2.12e+005	2.76e+005	6.86e+004	5.46e+005	1.98e+005	2.45e+005	2.10e+005
PEDF_HUMAN	13 (8)	2	639.36	1.26e-012	17.12	Pigment epithelium-derived factor OS=Homo sapiens GN=SERPINF1 PE=1 SV=4	2.13e+006	2.79e+006	5.07e+005	1.21e+006	3.74e+005	1.70e+006	2.32e+006	1.63e+005	1.57e+006	7.99e+005	1.43e+006	1.22e+006
PGRP2_HUMAN	10 (8)	80	613.93	9.97e-012	12.85	N-acetylmuramoyl-L-alanine amidase OS=Homo sapiens GN=PGLYRP2 PE=1 SV=1	1.96e+006	1.39e+006	4.75e+005	1.08e+006	4.14e+005	8.94e+005	1.20e+006	1.53e+005	8.83e+005	6.27e+005	7.67e+005	7.68e+005
PHLD_HUMAN	8 (3)	69	155.10	2.64e-009	18.48	Phosphatidylinositol-glycan-specific phospholipase D OS=Homo sapiens GN=GPLD1 PE=1 SV=3	6.84e+004	7.89e+004	2.87e+004	4.46e+004	3.26e+004	1.37e+005	1.23e+005	8289.69	1.53e+005	7.60e+004	1.45e+005	1.32e+005
PLMN_HUMAN	43 (31)	3	3026.34	2.87e-009	9.36	Plasminogen OS=Homo sapiens GN=PLG PE=1 SV=2	3.94e+007	3.12e+007	7.26e+006	2.04e+007	8.32e+006	2.66e+007	3.39e+007	4.20e+006	2.42e+007	1.94e+007	2.43e+007	2.39e+007
PON1_HUMAN	12 (9)	75	739.00	1.86e-008	2.74	Serum paraoxonase/arylesterase 1 OS=Homo sapiens GN=PON1 PE=1 SV=3	2.92e+006	1.83e+006	1.89e+006	3.67e+006	2.45e+006	3.85e+006	3.75e+006	1.40e+006	3.61e+006	3.06e+006	3.31e+006	2.92e+006
PRG4_HUMAN	11 (3)	30	73.11	1.04e-012	37.69	Proteoglycan 4 OS=Homo sapiens GN=PRG4 PE=1 SV=2	2.79e+005	1.97e+005	5.10e+004	1.55e+005	3.14e+004	2.40e+005	1.71e+005	7394.52	7.10e+004	3.46e+004	6.25e+004	5.42e+004
PROS_HUMAN	9 (5)	54	542.84	4.33e-015	41.74	Vitamin K-dependent protein S OS=Homo sapiens GN=PROS1 PE=1 SV=1	6.55e+005	9.93e+005	1.22e+005	7.85e+005	5.63e+004	6.09e+005	8.81e+005	2.38e+004	4.17e+005	2.58e+005	5.56e+005	5.03e+005
PZP_HUMAN	22 (6)	1	1005.55	2.36e-010	17.91	Pregnancy zone protein OS=Homo sapiens GN=PZP PE=1 SV=4	6.72e+005	5.38e+005	1.41e+005	6.15e+005	1.13e+005	1.61e+005	2.82e+005	3.75e+004	1.94e+005	1.42e+005	4.63e+005	5.00e+005
RET4_HUMAN	11 (7)	6	625.59	7.10e-010	5.19	Retinol-binding protein 4 OS=Homo sapiens GN=RBP4 PE=1 SV=3	1.97e+006	2.44e+006	1.49e+006	1.64e+006	1.54e+006	4.30e+006	4.98e+006	9.59e+005	2.83e+006	1.97e+006	2.91e+006	2.77e+006
RHG21_HUMAN	9 (5)	5	36.22	6.25e-014	13.99	Rho GTPase-activating protein 21 OS=Homo sapiens GN=ARHGAP21 PE=1 SV=1	1.00e+006	7.61e+005	1.27e+005	4.73e+005	1.53e+005	4.31e+005	9.20e+005	7.15e+004	3.53e+005	2.61e+005	2.63e+005	2.07e+005
RM19_HUMAN	5 (3)	8	23.33	1.10e-012	26.78	39S ribosomal protein L19, mitochondrial OS=Homo sapiens GN=MRPL19 PE=1 SV=2	7.08e+006	8.26e+006	1.72e+006	1.43e+006	9.52e+005	1.68e+006	1.54e+006	3.08e+005	3.00e+006	1.64e+006	3.10e+006	2.01e+006
SAA4_HUMAN	7 (5)	4	463.89	1.36e-007	11.04	Serum amyloid A-4 protein OS=Homo sapiens GN=SAA4 PE=1 SV=2	1.39e+007	1.42e+007	2.82e+006	8.27e+006	2.09e+006	7.68e+006	8.51e+006	1.28e+006	6.56e+006	4.38e+006	6.00e+006	7.62e+006
SAMP_HUMAN	4	1	226.79	5.61e-012	44.52	Serum amyloid P-component OS=Homo sapiens GN=APCS PE=1 SV=2	8.63e+004	6.15e+005	8.74e+004	1.50e+004	3.37e+004	1.19e+005	2.63e+005	1.38e+004	3.35e+005	1.12e+005	1.71e+005	1.35e+005
SHBG_HUMAN	8 (5)	4	133.70	6.52e-006	3.45	Sex hormone-binding globulin OS=Homo sapiens GN=SHBG PE=1 SV=2	8.57e+004	1.02e+005	3.66e+004	4.63e+004	5.05e+004	1.11e+005	1.15e+005	3.62e+004	3.99e+004	1.04e+005	1.25e+005	1.14e+005
SVIL_HUMAN	11 (3)	3	31.17	2.48e-012	527.31	Supervillin OS=Homo sapiens GN=SVIL PE=1 SV=2	1.07e+007	1.01e+007	8.88e+004	1.46e+006	2.03e+004	2.65e+006	1.39e+006	3.34e+004	5.35e+006	6.38e+005	3.96e+006	5.58e+005
SYCP2_HUMAN	13 (3)	4	103.28	7.86e-012	8.96	Synaptonemal complex protein 2 OS=Homo sapiens GN=SYCP2 PE=2 SV=2	3.35e+006	1.83e+006	6.27e+005	3.84e+006	5.65e+005	1.08e+006	1.01e+006	4.28e+005	2.85e+006	8.30e+005	1.82e+006	1.16e+006
TETN_HUMAN	6 (3)	2	76.53	3.45e-009	19.16	Tetranectin OS=Homo sapiens GN=CLEC3B PE=1 SV=3	1.08e+005	1.04e+005	3.47e+004	1.52e+005	2.70e+004	1.44e+005	1.44e+005	7936.96	7.65e+004	1.23e+005	1.14e+005	1.04e+005
THBG_HUMAN	9 (6)	3	303.54	4.41e-008	8.12	Thyroxine-binding globulin OS=Homo sapiens GN=SERPINA7 PE=1 SV=2	1.14e+006	8.47e+005	3.22e+005	6.50e+005	3.13e+005	7.07e+005	4.66e+005	1.40e+005	4.91e+005	6.33e+005	5.04e+005	4.39e+005
THRB_HUMAN	30 (22)	1	2366.24	2.04e-010	6.51	Prothrombin OS=Homo sapiens GN=F2 PE=1 SV=2	2.61e+007	2.65e+007	5.42e+006	1.49e+007	6.56e+006	2.56e+007	2.64e+007	4.07e+006	1.49e+007	1.65e+007	2.16e+007	2.20e+007
TITIN_HUMAN	137 (11)	5	393.68	8.22e-013	14.81	Titin OS=Homo sapiens GN=TTN PE=1 SV=4	1.27e+007	1.06e+007	2.34e+006	7.01e+006	1.98e+006	7.03e+006	1.03e+007	8.60e+005	7.74e+006	4.48e+006	5.83e+006	5.20e+006
TRFE_HUMAN	81 (59)	2	7601.42	4.60e-011	6.94	Serotransferrin OS=Homo sapiens GN=TF PE=1 SV=3	6.86e+008	4.42e+008	1.54e+008	3.96e+008	1.87e+008	4.41e+008	5.77e+008	9.90e+007	5.92e+008	3.73e+008	4.13e+008	4.21e+008
TTHY_HUMAN	11 (8)	4	1290.79	6.15e-008	4.84	Transthyretin OS=Homo sapiens GN=TTR PE=1 SV=1	2.41e+007	3.47e+007	1.05e+007	1.22e+007	1.30e+007	2.16e+007	2.36e+007	7.17e+006	2.59e+007	1.86e+007	2.24e+007	2.47e+007
UBP7_HUMAN	8 (3)	3	22.46	4.79e-009	18.18	Ubiquitin carboxyl-terminal hydrolase 7 OS=Homo sapiens GN=USP7 PE=1 SV=2	1.06e+006	1.50e+006	2.66e+005	7.71e+005	1.81e+005	3.31e+005	3.94e+005	8.27e+004	5.73e+005	5.03e+005	5.30e+005	6.03e+005
VTDB_HUMAN	34 (26)	9	2665.74	8.88e-016	7.71	Vitamin D-binding protein OS=Homo sapiens GN=GC PE=1 SV=1	1.09e+008	1.38e+008	2.50e+007	9.98e+007	2.58e+007	1.60e+008	1.40e+008	2.07e+007	7.44e+007	6.95e+007	8.54e+007	8.56e+007
VTNC_HUMAN	14 (11)	3	1079.91	7.67e-010	5.51	Vitronectin OS=Homo sapiens GN=VTN PE=1 SV=1	2.50e+007	2.10e+007	7.74e+006	1.68e+007	7.60e+006	2.14e+007	2.55e+007	4.63e+006	1.74e+007	1.29e+007	1.41e+007	1.40e+007
ZA2G_HUMAN	18 (11)	5	1240.83	3.82e-011	6.16	Zinc-alpha-2-glycoprotein OS=Homo sapiens GN=AZGP1 PE=1 SV=2	1.37e+007	1.45e+007	3.54e+006	3.56e+006	3.57e+006	1.32e+007	1.11e+007	2.36e+006	9.56e+006	8.44e+006	1.19e+007	1.09e+007
