# Supplementary material for: Post-translational modifications of FDA-approved plasma biomarkers in glioblastoma samples
Source: PLoS One. 2017 May 11;12(5):e0177427. doi: 10.1371/journal.pone.0177427 (PMC5426747; doi:10.1371/journal.pone.0177427)
Supplement: S6 Table — (XLSX) [file pone.0177427.s006.xlsx]

## Sheet: Лист1
			S6 Table. List of proteins identified by ≥ 3 high quality peptidesby Mascot search with possible protein phosphorylation in GBM
			Protein grouping	Group similar proteins
			Protein quantitation	Using only features with no protein conflicts						Average Normalised Abundances
			Accession	Peptides	Score	SeqCov	Anova (p)*	Fold	Description	13	14	15	16	17	18	19	20	21	22	23	24
			A1AG1_HUMAN	12 (8)	1444.05	47	6.23e-012	7.42	Alpha-1-acid glycoprotein 1 OS=Homo sapiens GN=ORM1 PE=1 SV=1	2.43e+007	1.80e+008	4.97e+007	4.15e+007	2.87e+007	5.02e+007	3.58e+007	3.25e+007	5.77e+007	3.61e+007	3.29e+007	3.37e+007
			A1AG2_HUMAN	11 (7)	1034.07	48	2.03e-003	3.79	Alpha-1-acid glycoprotein 2 OS=Homo sapiens GN=ORM2 PE=1 SV=2	1.69e+007	3.83e+007	2.92e+007	5.30e+007	4.64e+007	1.40e+007	1.79e+007	1.87e+007	4.19e+007	3.23e+007	3.33e+007	1.66e+007
			A1AT_HUMAN	33 (31)	3471.14	65	8.88e-007	4.85	Alpha-1-antitrypsin OS=Homo sapiens GN=SERPINA1 PE=1 SV=3	1.67e+008	5.34e+008	1.72e+008	5.26e+008	1.34e+008	1.59e+008	2.61e+008	1.44e+008	2.00e+008	2.02e+008	1.10e+008	3.58e+008
			A1BG_HUMAN	16 (14)	1540.92	53	7.32e-007	4.79	Alpha-1B-glycoprotein OS=Homo sapiens GN=A1BG PE=1 SV=4	1.73e+007	4.28e+007	1.84e+007	3.49e+007	1.30e+007	1.73e+007	1.79e+007	1.98e+007	2.09e+007	2.55e+007	2.84e+007	8.94e+006
			A2AP_HUMAN	14	940.91	34	7.89e-009	4.49	Alpha-2-antiplasmin OS=Homo sapiens GN=SERPINF2 PE=1 SV=3	2.52e+006	1.13e+007	2.99e+006	6.27e+006	2.78e+006	2.71e+006	3.60e+006	2.52e+006	2.53e+006	3.08e+006	2.82e+006	3.29e+006
			A2GL_HUMAN	11 (10)	684.13	43	2.13e-005	4.20	Leucine-rich alpha-2-glycoprotein OS=Homo sapiens GN=LRG1 PE=1 SV=2	2.37e+006	3.09e+006	2.27e+006	2.05e+006	1.44e+006	8.81e+005	2.05e+006	2.27e+006	3.70e+006	2.22e+006	2.98e+006	3.01e+006
			A2MG_HUMAN	81 (70)	8524.44	69	2.88e-013	6.68	Alpha-2-macroglobulin OS=Homo sapiens GN=A2M PE=1 SV=3	1.73e+008	3.96e+008	1.50e+008	5.48e+008	8.20e+007	1.46e+008	2.14e+008	1.90e+008	1.89e+008	2.73e+008	1.10e+008	4.54e+008
			AACT_HUMAN	25 (21)	2484.43	60	4.38e-010	5.26	Alpha-1-antichymotrypsin OS=Homo sapiens GN=SERPINA3 PE=1 SV=2	1.68e+007	7.44e+007	2.52e+007	3.52e+007	1.49e+007	2.62e+007	1.94e+007	1.81e+007	2.35e+007	2.66e+007	1.41e+007	2.61e+007
			AFAM_HUMAN	26 (24)	1911.26	44	8.57e-011	4.97	Afamin OS=Homo sapiens GN=AFM PE=1 SV=1	6.34e+006	1.82e+007	3.79e+006	1.42e+007	6.49e+006	9.67e+006	5.49e+006	6.12e+006	3.66e+006	4.83e+006	5.78e+006	5.42e+006
			ALBU_HUMAN	44 (41)	3645.48	73	1.11e-016	19.61	Serum albumin OS=Homo sapiens GN=ALB PE=1 SV=2	1.89e+007	3.04e+008	5.43e+007	6.44e+007	2.95e+007	1.55e+007	4.00e+007	2.50e+007	2.24e+007	1.60e+007	1.63e+007	4.00e+007
			ALS_HUMAN	11 (9)	461.54	23	7.14e-013	385.32	Insulin-like growth factor-binding protein complex acid labile subunit OS=Homo sapiens GN=IGFALS PE=1 SV=1	9.04e+005	3.80e+007	7.84e+005	9.11e+005	2.86e+005	9.86e+004	3.83e+005	2.98e+005	4.88e+005	1.93e+007	2.87e+005	2.86e+006
			AMBP_HUMAN	19 (18)	1382.05	48	4.15e-005	5.88	Protein AMBP OS=Homo sapiens GN=AMBP PE=1 SV=1	1.02e+007	2.23e+007	1.58e+007	3.34e+007	1.43e+007	1.95e+007	2.03e+007	1.51e+007	1.46e+007	5.68e+006	1.43e+007	1.05e+007
			ANGT_HUMAN	14 (13)	1430.12	41	2.14e-006	9.91	Angiotensinogen OS=Homo sapiens GN=AGT PE=1 SV=1	5.64e+006	1.67e+007	6.36e+006	8.76e+006	4.77e+006	6.55e+006	5.33e+006	4.10e+006	4.45e+006	1.09e+007	3.17e+006	3.14e+007
			ANK3_HUMAN	8 (4)	17.21	2	5.95e-003	14.72	Ankyrin-3 OS=Homo sapiens GN=ANK3 PE=1 SV=3	9.42e+004	9.02e+004	1.55e+005	1.10e+005	1.32e+005	2.75e+005	3.21e+005	1.88e+005	2.18e+004	6.09e+004	2.78e+004	3.82e+004
			ANT3_HUMAN	27 (25)	2412.94	60	8.65e-010	3.96	Antithrombin-III OS=Homo sapiens GN=SERPINC1 PE=1 SV=1	1.40e+007	3.93e+007	1.87e+007	3.24e+007	1.88e+007	1.94e+007	2.53e+007	1.67e+007	2.11e+007	2.89e+007	1.73e+007	5.55e+007
			APOA_HUMAN	10 (7)	403.90	2	3.39e-011	182.16	Apolipoprotein(a) OS=Homo sapiens GN=LPA PE=1 SV=1	8.17e+005	8.85e+004	1.45e+005	7.08e+004	3.12e+006	3.31e+004	9.37e+004	1.34e+005	1.29e+005	5.52e+004	1.71e+004	1.72e+005
			APOA1_HUMAN	37 (34)	3841.53	76	6.86e-010	6.35	Apolipoprotein A-I OS=Homo sapiens GN=APOA1 PE=1 SV=1	2.70e+008	1.22e+009	2.66e+008	6.54e+008	3.53e+008	4.31e+008	5.19e+008	4.08e+008	1.91e+008	2.65e+008	4.08e+008	4.68e+008
			APOA2_HUMAN	11 (10)	903.46	69	3.15e-003	10.30	Apolipoprotein A-II OS=Homo sapiens GN=APOA2 PE=1 SV=1	1.59e+007	2.95e+007	1.31e+007	9.78e+007	2.42e+007	4.88e+007	5.46e+007	3.83e+007	1.38e+007	1.14e+008	2.36e+007	1.35e+008
			APOA4_HUMAN	34 (30)	2706.94	70	1.34e-007	8.01	Apolipoprotein A-IV OS=Homo sapiens GN=APOA4 PE=1 SV=3	1.23e+007	5.07e+007	1.23e+007	4.88e+007	1.47e+007	2.85e+007	1.94e+007	1.92e+007	6.34e+006	8.29e+006	1.74e+007	1.34e+007
			APOB_HUMAN	252 (229)	1.72e+004	57	2.81e-012	3.70	Apolipoprotein B-100 OS=Homo sapiens GN=APOB PE=1 SV=2	1.10e+008	2.00e+008	5.63e+007	9.41e+007	8.70e+007	1.31e+008	7.96e+007	8.37e+007	5.40e+007	9.49e+007	8.23e+007	9.36e+007
			APOC1_HUMAN	7 (6)	496.88	39	1.58e-006	9.23	Apolipoprotein C-I OS=Homo sapiens GN=APOC1 PE=1 SV=1	5.18e+006	1.64e+007	6.89e+006	1.12e+007	1.13e+007	1.06e+007	1.15e+007	8.86e+006	3.56e+006	1.77e+006	6.69e+006	3.58e+006
			APOC2_HUMAN	5	246.63	56	3.15e-005	6.21	Apolipoprotein C-II OS=Homo sapiens GN=APOC2 PE=1 SV=1	3.92e+006	5.98e+006	2.70e+006	7.04e+006	3.48e+006	4.34e+006	3.33e+006	2.84e+006	2.05e+006	1.22e+006	1.95e+006	1.13e+006
			APOC3_HUMAN	5	566.95	55	0.02	4.87	Apolipoprotein C-III OS=Homo sapiens GN=APOC3 PE=1 SV=1	3.14e+007	2.35e+007	1.95e+007	2.14e+007	2.10e+007	1.69e+007	1.15e+007	1.10e+007	6.44e+006	1.23e+007	1.18e+007	1.09e+007
			APOC4_HUMAN	6	135.70	27	8.30e-006	16.32	Apolipoprotein C-IV OS=Homo sapiens GN=APOC4 PE=1 SV=1	1.62e+005	3.14e+005	1.34e+005	8.48e+005	2.57e+005	3.05e+005	3.76e+005	1.27e+005	7.48e+004	5.26e+004	5.19e+004	3.75e+005
			APOD_HUMAN	13 (12)	979.40	41	9.92e-009	9.60	Apolipoprotein D OS=Homo sapiens GN=APOD PE=1 SV=1	4.74e+006	1.85e+007	7.89e+006	1.58e+007	4.80e+006	1.04e+007	1.11e+007	1.76e+007	1.93e+006	3.28e+006	7.24e+006	3.95e+006
			APOE_HUMAN	26 (25)	2141.92	67	1.61e-009	4.48	Apolipoprotein E OS=Homo sapiens GN=APOE PE=1 SV=1	6.58e+006	1.44e+007	7.76e+006	1.01e+007	9.98e+006	6.70e+006	1.29e+007	7.84e+006	3.22e+006	4.08e+006	4.99e+006	6.66e+006
			APOH_HUMAN	20 (19)	1717.53	68	8.46e-005	3.37	Beta-2-glycoprotein 1 OS=Homo sapiens GN=APOH PE=1 SV=3	2.42e+007	3.47e+007	3.25e+007	3.77e+007	3.36e+007	1.31e+007	3.01e+007	3.10e+007	3.41e+007	2.58e+007	4.01e+007	4.44e+007
			APOL1_HUMAN	13 (11)	507.44	28	8.59e-004	5.80	Apolipoprotein L1 OS=Homo sapiens GN=APOL1 PE=1 SV=5	9.46e+005	2.83e+006	8.79e+005	3.26e+006	1.30e+006	1.07e+006	1.71e+006	1.07e+006	7.83e+005	6.71e+005	5.61e+005	2.49e+006
			APOM_HUMAN	7	231.56	29	2.19e-003	7.48	Apolipoprotein M OS=Homo sapiens GN=APOM PE=1 SV=2	6.80e+005	2.14e+006	9.13e+005	4.11e+006	1.05e+006	1.05e+006	2.42e+006	1.43e+006	7.74e+005	1.73e+006	8.89e+005	5.49e+005
			ATRN_HUMAN	12 (11)	460.15	8	6.96e-012	11.80	Attractin OS=Homo sapiens GN=ATRN PE=1 SV=2	1.68e+005	3.96e+005	1.02e+005	9.44e+005	3.52e+005	5.65e+005	6.75e+005	3.62e+005	2.99e+005	9.97e+004	2.48e+005	8.00e+004
			BTD_HUMAN	4	158.65	8	3.19e-004	19.84	Biotinidase OS=Homo sapiens GN=BTD PE=1 SV=2	7.56e+004	3.82e+005	8.95e+004	7.75e+005	2.39e+005	4.23e+005	3.34e+005	2.68e+005	2.70e+005	3.91e+004	1.84e+005	8.40e+004
			C1R_HUMAN	20 (18)	770.30	34	1.81e-004	6.20	Complement C1r subcomponent OS=Homo sapiens GN=C1R PE=1 SV=2	1.45e+006	3.98e+006	1.83e+006	2.60e+006	1.71e+006	2.00e+006	1.97e+006	2.41e+006	2.09e+006	1.71e+006	2.48e+006	6.41e+005
			C1S_HUMAN	19 (16)	822.46	32	1.58e-009	5.44	Complement C1s subcomponent OS=Homo sapiens GN=C1S PE=1 SV=1	1.03e+006	3.07e+006	1.22e+006	3.58e+006	1.37e+006	2.00e+006	1.74e+006	1.97e+006	1.41e+006	6.58e+005	1.87e+006	1.13e+006
			C4BPA_HUMAN	24 (23)	1258.33	42	1.76e-009	6.12	C4b-binding protein alpha chain OS=Homo sapiens GN=C4BPA PE=1 SV=2	4.20e+006	9.43e+006	4.86e+006	4.77e+006	8.65e+006	8.07e+006	6.36e+006	7.85e+006	3.84e+006	2.17e+006	5.74e+006	1.54e+006
			C4BPB_HUMAN	5 (4)	264.91	21	7.36e-003	3.97	C4b-binding protein beta chain OS=Homo sapiens GN=C4BPB PE=1 SV=1	3.50e+005	4.18e+005	3.37e+005	2.41e+005	4.89e+005	4.65e+005	4.01e+005	4.31e+005	3.21e+005	1.40e+005	3.26e+005	1.23e+005
			CAH1_HUMAN	4 (3)	184.74	18	1.36e-007	255.08	Carbonic anhydrase 1 OS=Homo sapiens GN=CA1 PE=1 SV=2	1.50e+005	1.41e+006	1.53e+005	1.89e+005	7.50e+004	7.37e+004	1.34e+005	4.81e+005	6.98e+004	5532.97	9.48e+004	4.22e+004
			CBG_HUMAN	7 (6)	326.41	19	3.22e-003	5.88	Corticosteroid-binding globulin OS=Homo sapiens GN=SERPINA6 PE=1 SV=1	4.83e+005	1.54e+006	7.47e+005	1.74e+006	5.14e+005	6.42e+005	8.76e+005	6.84e+005	4.73e+005	1.40e+006	4.71e+005	2.96e+005
			CBPB2_HUMAN	7 (6)	219.84	15	3.74e-009	15.02	Carboxypeptidase B2 OS=Homo sapiens GN=CPB2 PE=1 SV=2	1.35e+005	3.40e+005	1.50e+005	4.20e+005	2.06e+005	3.00e+005	2.90e+005	2.35e+005	1.05e+005	1.51e+005	8.86e+004	2.79e+004
			CBPN_HUMAN	7 (4)	390.30	22	2.54e-009	61.08	Carboxypeptidase N catalytic chain OS=Homo sapiens GN=CPN1 PE=1 SV=1	2.47e+005	3.55e+005	2.36e+005	3.98e+005	3.72e+005	2.24e+005	3.05e+005	2.94e+005	5.30e+005	8682.27	3.39e+005	5.98e+004
			CD5L_HUMAN	11 (10)	658.62	40	2.28e-009	8.52	CD5 antigen-like OS=Homo sapiens GN=CD5L PE=1 SV=1	2.43e+006	6.19e+006	1.98e+006	2.74e+006	1.06e+006	2.03e+006	3.19e+006	1.22e+006	1.11e+006	7.27e+005	7.99e+005	1.44e+006
			CERU_HUMAN	51 (48)	4760.97	57	5.32e-007	3.35	Ceruloplasmin OS=Homo sapiens GN=CP PE=1 SV=1	3.29e+007	7.32e+007	4.76e+007	7.32e+007	3.38e+007	2.18e+007	4.24e+007	3.67e+007	4.78e+007	4.87e+007	5.34e+007	5.34e+007
			CFAB_HUMAN	33	2557.74	47	1.43e-010	7.86	Complement factor B OS=Homo sapiens GN=CFB PE=1 SV=2	1.30e+007	4.96e+007	1.45e+007	3.22e+007	1.58e+007	2.25e+007	1.89e+007	2.27e+007	2.15e+007	6.31e+006	2.23e+007	1.45e+007
			CFAH_HUMAN	45 (37)	2864.44	45	6.01e-010	11.31	Complement factor H OS=Homo sapiens GN=CFH PE=1 SV=4	8.27e+006	3.09e+007	9.81e+006	1.24e+007	1.26e+007	8.63e+006	1.36e+007	1.64e+007	1.15e+007	2.73e+006	1.24e+007	5.00e+006
			CFAI_HUMAN	11 (9)	616.88	23	3.46e-008	8.97	Complement factor I OS=Homo sapiens GN=CFI PE=1 SV=2	9.08e+005	2.04e+006	1.16e+006	1.96e+006	1.70e+006	1.96e+006	1.10e+006	1.78e+006	1.81e+006	2.28e+005	1.58e+006	4.07e+005
			CHD6_HUMAN	6 (4)	31.15	2	0.19	23.52	Chromodomain-helicase-DNA-binding protein 6 OS=Homo sapiens GN=CHD6 PE=1 SV=4	3.91e+005	6.92e+004	3.93e+004	4.13e+005	3.84e+005	9.25e+005	6.71e+005	5.19e+005	2.08e+005	6.86e+005	2.27e+005	7.53e+004
			CHLE_HUMAN	6	102.37	10	1.52e-007	39.82	Cholinesterase OS=Homo sapiens GN=BCHE PE=1 SV=1	1.47e+005	4.42e+005	4.81e+004	1.44e+005	1.42e+005	1.34e+005	2.65e+005	9.24e+004	5.63e+004	1.11e+004	5.97e+004	6.46e+004
			CLUS_HUMAN	19 (15)	1376.89	40	4.49e-003	4.22	Clusterin OS=Homo sapiens GN=CLU PE=1 SV=1	9.06e+006	3.03e+007	1.15e+007	1.86e+007	1.15e+007	1.33e+007	1.01e+007	1.16e+007	8.73e+006	1.00e+007	1.02e+007	7.20e+006
			CNDP1_HUMAN	4	139.09	7	2.69e-004	384.88	Beta-Ala-His dipeptidase OS=Homo sapiens GN=CNDP1 PE=1 SV=4	1.06e+004	3.15e+006	1.21e+004	1.24e+005	5.00e+004	4.51e+004	4.62e+004	4.61e+004	8188.51	8.42e+004	3.90e+004	7.62e+004
			CO2_HUMAN	15 (10)	719.77	21	3.61e-004	6.47	Complement C2 OS=Homo sapiens GN=C2 PE=1 SV=2	3.79e+005	2.23e+006	4.23e+005	1.01e+006	5.06e+005	5.82e+005	3.45e+005	6.11e+005	4.18e+005	4.25e+005	4.17e+005	6.30e+005
			CO3_HUMAN	128 (121)	1.20e+004	81	2.84e-008	2.85	Complement C3 OS=Homo sapiens GN=C3 PE=1 SV=2	1.72e+008	4.90e+008	2.37e+008	4.40e+008	1.93e+008	2.28e+008	1.75e+008	2.05e+008	2.52e+008	2.91e+008	2.32e+008	2.57e+008
			CO5_HUMAN	43 (39)	2012.60	28	2.16e-003	10.20	Complement C5 OS=Homo sapiens GN=C5 PE=1 SV=4	1.92e+006	1.14e+007	2.65e+006	6.29e+006	3.49e+006	4.47e+006	3.98e+006	4.14e+006	3.66e+006	1.96e+007	2.97e+006	3.33e+006
			CO6_HUMAN	20 (16)	1099.91	23	3.10e-004	4.31	Complement component C6 OS=Homo sapiens GN=C6 PE=1 SV=3	8.73e+005	3.45e+006	1.05e+006	3.15e+006	9.74e+005	1.11e+006	2.14e+006	1.10e+006	1.23e+006	1.16e+006	8.00e+005	9.78e+005
			CO7_HUMAN	21 (19)	1206.58	33	2.34e-011	10.53	Complement component C7 OS=Homo sapiens GN=C7 PE=1 SV=2	2.14e+006	3.76e+006	1.65e+006	6.23e+006	1.76e+006	3.28e+006	3.43e+006	2.25e+006	1.55e+006	7.94e+005	5.91e+005	1.64e+006
			CO8A_HUMAN	15	896.70	29	2.62e-009	11.67	Complement component C8 alpha chain OS=Homo sapiens GN=C8A PE=1 SV=2	7.46e+005	2.10e+006	9.13e+005	2.37e+006	1.19e+006	1.11e+006	2.16e+006	1.38e+006	1.93e+006	2.03e+005	1.33e+006	2.54e+005
			CO8B_HUMAN	10 (9)	523.00	20	3.67e-003	4.74	Complement component C8 beta chain OS=Homo sapiens GN=C8B PE=1 SV=3	2.38e+005	8.23e+005	3.08e+005	6.06e+005	4.48e+005	3.72e+005	9.32e+005	4.62e+005	6.27e+005	1.97e+005	3.54e+005	3.58e+005
			CO9_HUMAN	18 (13)	862.86	34	0.24	2.86	Complement component C9 OS=Homo sapiens GN=C9 PE=1 SV=2	1.94e+006	3.47e+006	2.06e+006	2.74e+006	2.20e+006	2.29e+006	1.65e+006	3.25e+006	3.31e+006	2.60e+006	2.94e+006	4.73e+006
			CPN2_HUMAN	11 (8)	337.58	23	5.18e-007	9.99	Carboxypeptidase N subunit 2 OS=Homo sapiens GN=CPN2 PE=1 SV=3	6.81e+005	1.50e+006	6.60e+005	5.60e+005	7.53e+005	6.10e+005	3.77e+005	6.38e+005	5.92e+005	1.50e+005	7.08e+005	1.09e+006
			ECM1_HUMAN	5 (4)	91.12	10	1.82e-004	40.82	Extracellular matrix protein 1 OS=Homo sapiens GN=ECM1 PE=1 SV=2	6.60e+004	4.07e+005	8.06e+004	1.56e+005	6.24e+004	9.57e+004	1.64e+005	1.20e+005	4.78e+004	9962.73	8.35e+004	2.92e+004
			F13A_HUMAN	6 (3)	171.81	9	1.74e-007	39.72	Coagulation factor XIII A chain OS=Homo sapiens GN=F13A1 PE=1 SV=4	9.19e+004	1.23e+005	8.42e+004	1.26e+005	6.45e+004	6.47e+004	7.18e+004	9.44e+004	7.03e+004	3184.07	5.55e+004	6.02e+004
			F13B_HUMAN	4	137.19	7	0.15	2.62	Coagulation factor XIII B chain OS=Homo sapiens GN=F13B PE=1 SV=3	1.27e+005	1.39e+005	1.31e+005	1.96e+005	1.78e+005	7.46e+004	1.40e+005	1.74e+005	1.44e+005	7.49e+004	1.41e+005	1.30e+005
			FA10_HUMAN	7	330.06	17	3.77e-005	8.83	Coagulation factor X OS=Homo sapiens GN=F10 PE=1 SV=2	1.30e+005	7.69e+005	1.54e+005	8.93e+005	2.86e+005	2.81e+005	4.61e+005	3.25e+005	2.01e+005	1.01e+005	1.82e+005	1.73e+005
			FA12_HUMAN	10 (9)	426.93	20	1.17e-005	6.60	Coagulation factor XII OS=Homo sapiens GN=F12 PE=1 SV=3	6.45e+005	2.37e+006	9.00e+005	6.71e+005	3.59e+005	4.89e+005	5.43e+005	5.72e+005	4.37e+005	5.91e+005	4.64e+005	5.91e+005
			FA9_HUMAN	5	123.78	9	2.07e-003	5.37	Coagulation factor IX OS=Homo sapiens GN=F9 PE=1 SV=2	5.26e+006	1.34e+006	3.50e+006	1.21e+006	4.69e+006	2.32e+006	1.17e+006	3.79e+006	5.53e+006	1.03e+006	5.50e+006	1.45e+006
			FCN3_HUMAN	4 (3)	198.45	11	1.34e-006	93.64	Ficolin-3 OS=Homo sapiens GN=FCN3 PE=1 SV=2	8.73e+004	9.44e+005	1.53e+005	2.79e+005	1.56e+005	3.58e+005	2.40e+005	2.10e+005	5.84e+004	2.11e+004	8.82e+004	1.01e+004
			FETUA_HUMAN	18 (15)	1185.48	52	1.68e-004	6.12	Alpha-2-HS-glycoprotein OS=Homo sapiens GN=AHSG PE=1 SV=1	8.76e+006	4.00e+007	1.61e+007	5.37e+007	1.07e+007	1.15e+007	2.78e+007	1.95e+007	1.31e+007	1.81e+007	2.19e+007	3.23e+007
			FIBA_HUMAN	56 (52)	5627.88	49	6.29e-007	4.46	Fibrinogen alpha chain OS=Homo sapiens GN=FGA PE=1 SV=2	1.42e+008	3.51e+008	8.93e+007	3.00e+008	1.69e+008	1.63e+008	1.47e+008	2.16e+008	1.21e+008	7.87e+007	1.39e+008	1.12e+008
			FIBB_HUMAN	43 (41)	5337.52	80	4.20e-005	2.67	Fibrinogen beta chain OS=Homo sapiens GN=FGB PE=1 SV=2	2.24e+008	3.61e+008	1.62e+008	3.76e+008	3.12e+008	2.53e+008	1.92e+008	3.15e+008	2.54e+008	1.41e+008	3.26e+008	2.28e+008
			FIBG_HUMAN	32 (25)	3083.54	74	1.97e-006	3.60	Fibrinogen gamma chain OS=Homo sapiens GN=FGG PE=1 SV=3	1.16e+008	2.12e+008	8.93e+007	2.53e+008	1.65e+008	1.38e+008	1.20e+008	1.70e+008	1.23e+008	7.02e+007	1.64e+008	8.88e+007
			FINC_HUMAN	76 (73)	6270.23	45	2.40e-009	4.10	Fibronectin OS=Homo sapiens GN=FN1 PE=1 SV=4	1.56e+007	4.03e+007	1.71e+007	4.34e+007	3.11e+007	3.57e+007	3.65e+007	2.60e+007	1.09e+007	2.57e+007	4.49e+007	2.75e+007
			GELS_HUMAN	22 (19)	1321.93	38	4.35e-003	2.91	Gelsolin OS=Homo sapiens GN=GSN PE=1 SV=1	4.75e+006	5.67e+006	3.62e+006	5.06e+006	2.64e+006	1.95e+006	4.72e+006	4.98e+006	4.05e+006	4.68e+006	4.33e+006	4.86e+006
			GPX3_HUMAN	6	217.93	32	1.93e-011	8.78	Glutathione peroxidase 3 OS=Homo sapiens GN=GPX3 PE=1 SV=2	3.21e+005	1.10e+006	4.85e+005	5.78e+005	4.27e+005	6.47e+005	4.03e+005	4.34e+005	3.69e+005	1.25e+005	4.39e+005	5.46e+005
			HABP2_HUMAN	7 (4)	154.81	15	0.07	13.39	Hyaluronan-binding protein 2 OS=Homo sapiens GN=HABP2 PE=1 SV=1	5.90e+004	3.99e+005	2.98e+004	2.34e+005	1.37e+005	2.14e+005	2.32e+005	1.64e+005	6.18e+004	7.98e+004	8.70e+004	2.88e+005
			HBA_HUMAN	9	983.68	91	5.55e-009	5.89	Hemoglobin subunit alpha OS=Homo sapiens GN=HBA1 PE=1 SV=2	1.95e+007	9.48e+007	1.61e+007	5.06e+007	1.74e+007	1.95e+007	1.84e+007	6.26e+007	1.86e+007	1.75e+007	2.41e+007	2.32e+007
			HBB_HUMAN	15 (8)	2012.91	95	8.47e-008	4.42	Hemoglobin subunit beta OS=Homo sapiens GN=HBB PE=1 SV=2	3.12e+007	9.89e+007	2.88e+007	5.85e+007	2.65e+007	2.94e+007	2.24e+007	7.06e+007	2.83e+007	2.84e+007	3.47e+007	3.07e+007
			HBD_HUMAN	11 (4)	1216.57	74	1.22e-003	5.53	Hemoglobin subunit delta OS=Homo sapiens GN=HBD PE=1 SV=2	3.89e+005	1.34e+006	2.66e+005	7.35e+005	3.29e+005	3.10e+005	3.19e+005	1.20e+006	3.09e+005	2.43e+005	4.20e+005	6.01e+005
			HEMO_HUMAN	25 (24)	2345.21	60	4.39e-008	2.95	Hemopexin OS=Homo sapiens GN=HPX PE=1 SV=2	7.49e+007	2.00e+008	1.44e+008	1.09e+008	1.02e+008	9.23e+007	6.79e+007	1.05e+008	1.10e+008	1.25e+008	1.18e+008	1.97e+008
			HEP2_HUMAN	20 (17)	1074.06	45	4.39e-005	4.78	Heparin cofactor 2 OS=Homo sapiens GN=SERPIND1 PE=1 SV=3	2.21e+006	5.69e+006	3.70e+006	7.15e+006	3.88e+006	3.76e+006	3.59e+006	3.04e+006	4.11e+006	1.50e+006	3.55e+006	2.33e+006
			HGFA_HUMAN	3	106.44	3	1.03e-003	28.76	Hepatocyte growth factor activator OS=Homo sapiens GN=HGFAC PE=1 SV=1	8257.45	2594.14	1.06e+004	4.39e+004	1.01e+004	1.84e+004	7.12e+004	2.74e+004	9432.91	9557.96	1.77e+004	2477.43
			HPT_HUMAN	32 (17)	3730.21	68	6.36e-004	4.29	Haptoglobin OS=Homo sapiens GN=HP PE=1 SV=1	3.30e+008	2.74e+008	3.64e+008	6.39e+008	3.61e+008	7.42e+008	2.46e+008	3.39e+008	3.66e+008	1.73e+008	3.50e+008	2.37e+008
			HPTR_HUMAN	20 (4)	1879.42	54	1.49e-003	12.51	Haptoglobin-related protein OS=Homo sapiens GN=HPR PE=1 SV=2	9.49e+005	2.78e+006	8.27e+005	1.39e+006	1.94e+006	2.23e+005	5.69e+005	9.37e+005	1.94e+006	7.59e+005	6.57e+005	1.16e+006
			HRG_HUMAN	19	1603.21	39	7.59e-008	9.86	Histidine-rich glycoprotein OS=Homo sapiens GN=HRG PE=1 SV=1	3.96e+006	2.06e+007	5.36e+006	4.43e+006	7.14e+006	4.22e+006	5.16e+006	5.58e+006	4.43e+006	2.09e+006	6.56e+006	6.50e+006
			IC1_HUMAN	15	1150.31	32	1.15e-010	4.84	Plasma protease C1 inhibitor OS=Homo sapiens GN=SERPING1 PE=1 SV=2	3.32e+006	1.61e+007	6.48e+006	8.09e+006	5.51e+006	5.36e+006	8.41e+006	9.06e+006	7.57e+006	4.93e+006	5.56e+006	4.84e+006
			IGHA1_HUMAN	17 (7)	1967.13	75	3.42e-010	6.23	Ig alpha-1 chain C region OS=Homo sapiens GN=IGHA1 PE=1 SV=2	7.32e+007	3.43e+008	9.92e+007	4.27e+008	8.23e+007	6.84e+007	7.49e+007	9.84e+007	1.96e+008	2.02e+008	1.16e+008	3.58e+008
			IGHA2_HUMAN	14 (4)	1464.21	63	6.61e-009	11.51	Ig alpha-2 chain C region OS=Homo sapiens GN=IGHA2 PE=1 SV=3	3.61e+006	1.32e+006	1.52e+007	6.26e+006	3.36e+006	3.49e+006	2.70e+006	2.95e+006	6.01e+006	4.95e+006	9.38e+006	1.04e+007
			IGHD_HUMAN	5 (4)	90.93	9	0.04	293.33	Ig delta chain C region OS=Homo sapiens GN=IGHD PE=1 SV=2	5771.78	1.08e+004	2.19e+004	5.35e+005	1822.68	7537.86	5490.98	4402.65	1.03e+004	8.16e+004	2156.83	9738.42
			IGHG1_HUMAN	7 (4)	648.78	33	8.76e-008	19.53	Ig gamma-1 chain C region OS=Homo sapiens GN=IGHG1 PE=1 SV=1	1.36e+006	6.87e+006	1.25e+006	1.46e+006	1.74e+006	3.52e+005	4.46e+005	1.13e+006	1.78e+006	1.20e+006	1.36e+006	7.88e+005
			IGHG3_HUMAN	7 (3)	502.04	25	2.09e-005	33.25	Ig gamma-3 chain C region OS=Homo sapiens GN=IGHG3 PE=1 SV=2	5.87e+004	1.29e+006	2.68e+005	9.43e+005	1.02e+005	3.88e+004	5.62e+004	1.19e+005	2.98e+005	6.06e+004	1.01e+005	8.07e+005
			IGHM_HUMAN	20 (7)	1924.95	48	1.13e-009	19.27	Ig mu chain C region OS=Homo sapiens GN=IGHM PE=1 SV=3	3.30e+007	4.78e+007	2.43e+007	1.47e+007	7.50e+006	1.00e+007	1.55e+007	6.98e+006	1.15e+007	2.48e+006	6.13e+006	1.43e+007
			IGJ_HUMAN	5	349.20	37	6.99e-011	16.19	Immunoglobulin J chain OS=Homo sapiens GN=IGJ PE=1 SV=4	2.99e+006	9.29e+006	2.67e+006	8.33e+006	1.61e+006	1.85e+006	4.23e+006	1.71e+006	2.31e+006	5.74e+005	1.09e+006	2.20e+006
			IGKC_HUMAN	8	1473.14	88	3.90e-009	5.52	Ig kappa chain C region OS=Homo sapiens GN=IGKC PE=1 SV=1	3.31e+007	9.05e+007	4.03e+007	1.71e+008	3.10e+007	3.45e+007	3.76e+007	3.54e+007	6.22e+007	3.45e+007	4.23e+007	6.76e+007
			INO80_HUMAN	8 (3)	24.35	4	0.06	3.42	DNA helicase INO80 OS=Homo sapiens GN=INO80 PE=1 SV=2	7.80e+005	1.01e+006	7.83e+005	1.11e+006	7.48e+005	1.06e+006	1.48e+006	6.04e+005	5.21e+005	4.33e+005	7.79e+005	5.03e+005
			ITIH1_HUMAN	27 (23)	2092.29	39	4.81e-004	5.66	Inter-alpha-trypsin inhibitor heavy chain H1 OS=Homo sapiens GN=ITIH1 PE=1 SV=3	9.89e+006	1.61e+007	1.33e+007	1.28e+007	9.37e+006	7.09e+006	1.02e+007	1.03e+007	1.18e+007	1.36e+007	1.17e+007	4.01e+007
			ITIH2_HUMAN	36 (32)	3116.46	47	6.54e-006	2.08	Inter-alpha-trypsin inhibitor heavy chain H2 OS=Homo sapiens GN=ITIH2 PE=1 SV=2	1.97e+007	2.98e+007	2.33e+007	3.11e+007	1.81e+007	1.76e+007	2.47e+007	2.10e+007	2.30e+007	2.18e+007	2.71e+007	3.66e+007
			ITIH3_HUMAN	14 (10)	651.79	20	2.02e-007	10.39	Inter-alpha-trypsin inhibitor heavy chain H3 OS=Homo sapiens GN=ITIH3 PE=1 SV=2	6.41e+005	1.36e+006	6.70e+005	1.77e+005	1.91e+005	4.45e+005	5.76e+005	9.03e+005	9.25e+005	6.56e+005	1.20e+006	1.84e+006
			ITIH4_HUMAN	32	2534.11	46	7.24e-005	2.91	Inter-alpha-trypsin inhibitor heavy chain H4 OS=Homo sapiens GN=ITIH4 PE=1 SV=4	1.18e+007	3.44e+007	1.60e+007	2.65e+007	1.42e+007	1.24e+007	2.23e+007	1.87e+007	1.59e+007	1.63e+007	1.66e+007	3.07e+007
			KAIN_HUMAN	8 (7)	394.71	21	1.02e-003	8.60	Kallistatin OS=Homo sapiens GN=SERPINA4 PE=1 SV=3	4.53e+005	2.12e+006	3.81e+005	1.11e+006	4.72e+005	6.77e+005	7.05e+005	4.14e+005	4.00e+005	2.46e+005	4.31e+005	2.48e+005
			KLKB1_HUMAN	22 (21)	992.70	37	3.37e-006	14.15	Plasma kallikrein OS=Homo sapiens GN=KLKB1 PE=1 SV=1	1.33e+006	3.48e+006	1.03e+006	2.25e+006	1.66e+006	1.87e+006	1.58e+006	1.27e+006	6.80e+005	6.09e+005	5.20e+005	2.46e+005
			KNG1_HUMAN	30 (27)	1696.13	44	5.71e-006	6.87	Kininogen-1 OS=Homo sapiens GN=KNG1 PE=1 SV=2	9.18e+006	2.41e+007	1.22e+007	1.15e+007	1.06e+007	1.04e+007	8.08e+006	1.06e+007	1.03e+007	5.18e+006	1.07e+007	3.56e+007
			LCAT_HUMAN	3	159.84	8	1.72e-003	8.99	Phosphatidylcholine-sterol acyltransferase OS=Homo sapiens GN=LCAT PE=1 SV=1	1.07e+006	3.57e+006	1.25e+006	4.84e+006	2.34e+006	3.44e+006	2.71e+006	3.18e+006	1.39e+006	5.39e+005	1.67e+006	6.53e+005
			LG3BP_HUMAN	5 (4)	178.94	11	3.22e-005	13.30	Galectin-3-binding protein OS=Homo sapiens GN=LGALS3BP PE=1 SV=1	4.92e+004	9.23e+004	5.00e+004	4.27e+004	2.63e+004	7.98e+004	3.31e+004	5.26e+004	3.70e+004	1.38e+004	1.83e+005	1.45e+004
			LUM_HUMAN	5 (4)	233.00	15	0.44	7.03	Lumican OS=Homo sapiens GN=LUM PE=1 SV=2	3.26e+005	5.14e+005	1.04e+005	4.75e+005	1.12e+005	2.74e+005	5.23e+005	3.41e+005	1.71e+005	7.33e+005	2.92e+005	4.27e+005
			LV301_HUMAN	3	134.51	34	4.47e-006	162.27	Ig lambda chain V-III region SH OS=Homo sapiens PE=1 SV=1	1.21e+004	6.66e+005	4103.97	5.80e+004	9470.31	3.20e+004	1.03e+004	1.87e+004	3.35e+004	3.65e+004	1.23e+004	2.25e+005
			MDN1_HUMAN	7 (3)	27.69	1	1.47e-003	348.16	Midasin OS=Homo sapiens GN=MDN1 PE=1 SV=2	8.11e+004	3.19e+005	1.43e+005	5.66e+004	3759.93	6.37e+004	7991.82	4502.34	1765.13	1.33e+005	915.65	4.95e+004
			MTMR2_HUMAN	5 (3)	15.47	14	1.95e-004	21.15	Myotubularin-related protein 2 OS=Homo sapiens GN=MTMR2 PE=1 SV=4	2.00e+005	2.76e+005	5.95e+005	4.03e+005	1.01e+005	9.13e+004	3.15e+005	7.88e+004	9.58e+004	3.08e+004	4.37e+004	6.51e+005
			MUC16_HUMAN	21 (6)	45.69	1	5.84e-003	13.16	Mucin-16 OS=Homo sapiens GN=MUC16 PE=1 SV=2	2.46e+007	2.60e+006	3.43e+007	6.14e+006	1.30e+007	7.13e+006	4.37e+006	1.43e+007	1.79e+007	1.21e+007	3.25e+007	9.92e+006
			PEDF_HUMAN	10 (9)	388.43	25	5.61e-003	11.93	Pigment epithelium-derived factor OS=Homo sapiens GN=SERPINF1 PE=1 SV=4	6.51e+005	1.83e+006	5.82e+005	2.00e+006	1.04e+006	9.58e+005	9.30e+005	1.17e+006	6.08e+005	6.53e+005	5.88e+005	1.68e+005
			PGRP2_HUMAN	9 (8)	471.45	21	6.85e-005	3.85	N-acetylmuramoyl-L-alanine amidase OS=Homo sapiens GN=PGLYRP2 PE=1 SV=1	7.69e+005	1.01e+006	8.39e+005	1.28e+006	5.89e+005	5.68e+005	1.45e+006	9.85e+005	6.00e+005	3.77e+005	6.44e+005	4.10e+005
			PHLD_HUMAN	5 (3)	168.74	7	0.07	4.24	Phosphatidylinositol-glycan-specific phospholipase D OS=Homo sapiens GN=GPLD1 PE=1 SV=3	8.70e+004	2.58e+005	1.11e+005	1.07e+005	1.45e+005	1.96e+005	6.09e+004	1.52e+005	6.25e+004	9.82e+004	1.73e+005	7.17e+004
			PLMN_HUMAN	43 (39)	3581.02	69	5.24e-007	3.83	Plasminogen OS=Homo sapiens GN=PLG PE=1 SV=2	1.85e+007	4.23e+007	2.43e+007	6.73e+007	2.99e+007	3.10e+007	3.22e+007	3.06e+007	2.30e+007	1.76e+007	2.28e+007	2.18e+007
			PON1_HUMAN	14 (13)	1038.03	62	8.83e-006	4.45	Serum paraoxonase/arylesterase 1 OS=Homo sapiens GN=PON1 PE=1 SV=3	6.66e+006	6.10e+006	7.33e+006	7.10e+006	4.16e+006	3.94e+006	5.02e+006	4.17e+006	5.86e+006	1.75e+007	6.77e+006	1.18e+007
			PROS_HUMAN	8	412.31	15	1.49e-004	16.33	Vitamin K-dependent protein S OS=Homo sapiens GN=PROS1 PE=1 SV=1	1.82e+005	1.76e+006	2.10e+005	9.49e+005	6.81e+005	6.69e+005	7.81e+005	8.47e+005	2.82e+005	1.07e+005	4.12e+005	2.82e+005
			PZP_HUMAN	19 (8)	901.64	15	1.25e-009	62.34	Pregnancy zone protein OS=Homo sapiens GN=PZP PE=1 SV=4	3.56e+005	2.13e+004	1.84e+004	5.01e+004	5.59e+004	7274.23	2.66e+005	5711.77	5806.99	9.31e+004	2.59e+004	2.61e+004
			RET4_HUMAN	11 (9)	812.25	76	0.10	3.81	Retinol-binding protein 4 OS=Homo sapiens GN=RBP4 PE=1 SV=3	4.56e+006	4.27e+006	5.84e+006	3.34e+006	8.24e+006	5.01e+006	2.16e+006	4.31e+006	4.80e+006	4.63e+006	4.89e+006	4.79e+006
			SAA4_HUMAN	7	459.28	46	7.87e-005	14.40	Serum amyloid A-4 protein OS=Homo sapiens GN=SAA4 PE=1 SV=2	3.78e+006	1.10e+007	4.25e+006	2.68e+007	4.83e+006	8.27e+006	7.23e+006	7.21e+006	4.99e+006	2.95e+006	4.11e+006	1.86e+006
			SAMP_HUMAN	4	260.41	16	9.58e-007	14.53	Serum amyloid P-component OS=Homo sapiens GN=APCS PE=1 SV=2	9.82e+004	1.12e+005	5.67e+004	6.85e+004	2.74e+005	3.12e+005	2.57e+004	2.58e+004	2.15e+004	1.01e+005	1.55e+005	2.53e+004
			SP7_HUMAN	4 (3)	16.55	7	1.28e-005	11.46	Transcription factor Sp7 OS=Homo sapiens GN=SP7 PE=1 SV=1	1.30e+006	2.22e+006	5.85e+005	1.94e+005	7.35e+005	2.83e+005	6.37e+005	4.21e+005	7.49e+005	3.32e+005	5.85e+005	6.01e+005
			SPTCS_HUMAN	9 (3)	57.46	4	2.08e-004	12.01	Spatacsin OS=Homo sapiens GN=SPG11 PE=1 SV=3	2.31e+006	6.27e+005	3.53e+005	4.39e+005	2.49e+005	1.92e+005	6.36e+005	4.80e+005	4.41e+005	6.95e+005	1.18e+006	2.01e+005
			TET2_HUMAN	7 (3)	17.59	3	1.32e-003	127.58	Methylcytosine dioxygenase TET2 OS=Homo sapiens GN=TET2 PE=1 SV=3	2.06e+005	2.18e+005	2.30e+004	1.43e+005	1.77e+005	2.40e+005	4.56e+005	1.19e+005	8.63e+004	3574.95	5.95e+004	8390.59
			TETN_HUMAN	4 (3)	101.82	19	3.26e-004	59.89	Tetranectin OS=Homo sapiens GN=CLEC3B PE=1 SV=3	4.14e+004	1.07e+005	5.24e+004	4.50e+004	3.39e+004	2.61e+004	4.61e+004	3.55e+004	5.35e+004	1779.39	2.77e+004	3.62e+004
			THBG_HUMAN	7	406.88	20	2.90e-007	34.16	Thyroxine-binding globulin OS=Homo sapiens GN=SERPINA7 PE=1 SV=2	2.23e+005	9.04e+005	3.69e+005	5.35e+005	1.44e+005	4.93e+005	5.08e+005	5.06e+005	5.99e+005	2.65e+004	3.72e+005	6.42e+005
			THRB_HUMAN	29 (27)	2576.98	53	8.57e-005	3.12	Prothrombin OS=Homo sapiens GN=F2 PE=1 SV=2	1.07e+007	3.15e+007	1.50e+007	2.85e+007	1.70e+007	1.49e+007	2.11e+007	1.48e+007	1.01e+007	1.69e+007	1.20e+007	1.09e+007
			TITIN_HUMAN	77 (23)	158.06	2	0.07	3.04	Titin OS=Homo sapiens GN=TTN PE=1 SV=4	2.71e+007	1.44e+007	1.62e+007	1.69e+007	1.91e+007	8.93e+006	1.11e+007	1.03e+007	1.59e+007	9.72e+006	2.49e+007	1.00e+007
			TRFE_HUMAN	69 (66)	7957.08	84	4.80e-009	4.42	Serotransferrin OS=Homo sapiens GN=TF PE=1 SV=3	3.30e+008	8.31e+008	3.76e+008	1.16e+009	3.03e+008	3.79e+008	4.76e+008	3.55e+008	2.63e+008	3.47e+008	3.02e+008	4.82e+008
			TTHY_HUMAN	10	1509.75	69	6.97e-011	3.48	Transthyretin OS=Homo sapiens GN=TTR PE=1 SV=1	2.96e+007	6.79e+007	3.44e+007	3.46e+007	3.82e+007	4.14e+007	1.95e+007	2.52e+007	3.02e+007	4.58e+007	3.44e+007	4.46e+007
			VTDB_HUMAN	34 (31)	2778.49	73	5.41e-008	4.88	Vitamin D-binding protein OS=Homo sapiens GN=GC PE=1 SV=1	2.65e+007	8.28e+007	4.17e+007	1.29e+008	3.75e+007	2.87e+007	6.61e+007	4.83e+007	4.53e+007	2.69e+007	4.69e+007	6.71e+007
			VTNC_HUMAN	12 (11)	1148.76	30	1.70e-004	3.17	Vitronectin OS=Homo sapiens GN=VTN PE=1 SV=1	1.38e+007	2.94e+007	1.83e+007	3.12e+007	1.86e+007	1.85e+007	1.67e+007	1.72e+007	1.58e+007	9.83e+006	2.03e+007	1.87e+007
			ZA2G_HUMAN	17 (16)	1464.34	54	8.44e-009	5.91	Zinc-alpha-2-glycoprotein OS=Homo sapiens GN=AZGP1 PE=1 SV=2	6.41e+006	1.36e+007	3.89e+006	2.21e+007	9.13e+006	1.15e+007	7.25e+006	7.87e+006	3.73e+006	1.87e+007	7.54e+006	7.05e+006
