# Supplementary material for: Post-translational modifications of FDA-approved plasma biomarkers in glioblastoma samples
Source: PLoS One. 2017 May 11;12(5):e0177427. doi: 10.1371/journal.pone.0177427 (PMC5426747; doi:10.1371/journal.pone.0177427)
Supplement: S7 Table — (XLSX) [file pone.0177427.s007.xlsx]

## Sheet: Лист1
S7 Table. List of proteins identified by ≥ 3 high quality peptides by Mascot search with possible protein acetylation in GBM
Protein quantitation	Using only features with no protein conflicts
Accession	Peptides	Score	SeqCov(%)	Anova (p)*	Fold	Description	Average Normalised Abundances
							13	14	15	16	17	18	19	20	21	22	23	24
A1AG1_HUMAN	12 (8)	1569.93	47	6.23e-012	7.42	Alpha-1-acid glycoprotein 1 OS=Homo sapiens GN=ORM1 PE=1 SV=1	2.43e+007	1.80e+008	4.97e+007	4.15e+007	2.87e+007	5.02e+007	3.58e+007	3.25e+007	5.77e+007	3.61e+007	3.29e+007	3.37e+007
A1AG2_HUMAN	11 (7)	1114.90	48	2.03e-003	3.79	Alpha-1-acid glycoprotein 2 OS=Homo sapiens GN=ORM2 PE=1 SV=2	1.69e+007	3.83e+007	2.92e+007	5.30e+007	4.64e+007	1.40e+007	1.79e+007	1.87e+007	4.19e+007	3.23e+007	3.33e+007	1.66e+007
A1AT_HUMAN	33 (30)	3755.27	65	2.62e-006	4.82	Alpha-1-antitrypsin OS=Homo sapiens GN=SERPINA1 PE=1 SV=3	1.21e+008	3.11e+008	1.26e+008	4.18e+008	1.05e+008	1.22e+008	1.99e+008	1.10e+008	1.70e+008	1.90e+008	8.66e+007	3.45e+008
A1BG_HUMAN	16 (14)	1638.68	53	7.32e-007	4.79	Alpha-1B-glycoprotein OS=Homo sapiens GN=A1BG PE=1 SV=4	1.73e+007	4.28e+007	1.84e+007	3.49e+007	1.30e+007	1.73e+007	1.79e+007	1.98e+007	2.09e+007	2.55e+007	2.84e+007	8.94e+006
A2AP_HUMAN	14	1022.14	31	7.89e-009	4.49	Alpha-2-antiplasmin OS=Homo sapiens GN=SERPINF2 PE=1 SV=3	2.52e+006	1.13e+007	2.99e+006	6.27e+006	2.78e+006	2.71e+006	3.60e+006	2.52e+006	2.53e+006	3.08e+006	2.82e+006	3.29e+006
A2GL_HUMAN	11 (10)	740.12	43	2.13e-005	4.20	Leucine-rich alpha-2-glycoprotein OS=Homo sapiens GN=LRG1 PE=1 SV=2	2.37e+006	3.09e+006	2.27e+006	2.05e+006	1.44e+006	8.81e+005	2.05e+006	2.27e+006	3.70e+006	2.22e+006	2.98e+006	3.01e+006
A2MG_HUMAN	82 (70)	9224.92	69	2.28e-011	7.49	Alpha-2-macroglobulin OS=Homo sapiens GN=A2M PE=1 SV=3	1.37e+008	3.70e+008	1.20e+008	5.08e+008	6.78e+007	1.31e+008	1.95e+008	1.64e+008	1.49e+008	2.34e+008	8.59e+007	4.01e+008
AACT_HUMAN	25 (18)	2676.72	60	1.38e-009	5.25	Alpha-1-antichymotrypsin OS=Homo sapiens GN=SERPINA3 PE=1 SV=2	1.54e+007	6.79e+007	2.16e+007	3.35e+007	1.36e+007	2.44e+007	1.80e+007	1.62e+007	1.97e+007	2.33e+007	1.29e+007	2.38e+007
AFAM_HUMAN	26 (23)	2038.59	44	1.44e-008	6.68	Afamin OS=Homo sapiens GN=AFM PE=1 SV=1	3.84e+006	1.45e+007	2.28e+006	1.19e+007	4.26e+006	7.30e+006	4.55e+006	4.61e+006	2.16e+006	3.99e+006	3.38e+006	4.57e+006
ALBU_HUMAN	45 (39)	3920.57	74	1.22e-015	22.36	Serum albumin OS=Homo sapiens GN=ALB PE=1 SV=2	1.60e+007	2.91e+008	4.73e+007	6.18e+007	2.51e+007	1.45e+007	3.71e+007	2.26e+007	1.86e+007	1.30e+007	1.34e+007	3.50e+007
ALS_HUMAN	11 (9)	496.30	17	7.14e-013	385.32	Insulin-like growth factor-binding protein complex acid labile subunit OS=Homo sapiens GN=IGFALS PE=1 SV=1	9.04e+005	3.80e+007	7.84e+005	9.11e+005	2.86e+005	9.86e+004	3.83e+005	2.98e+005	4.88e+005	1.93e+007	2.87e+005	2.86e+006
AMBP_HUMAN	19 (17)	1464.66	47	9.06e-005	5.73	Protein AMBP OS=Homo sapiens GN=AMBP PE=1 SV=1	9.90e+006	1.87e+007	1.53e+007	3.25e+007	1.37e+007	1.89e+007	1.96e+007	1.45e+007	1.43e+007	5.68e+006	1.38e+007	1.03e+007
ANGT_HUMAN	14 (13)	1530.27	41	2.14e-006	9.91	Angiotensinogen OS=Homo sapiens GN=AGT PE=1 SV=1	5.64e+006	1.67e+007	6.36e+006	8.76e+006	4.77e+006	6.55e+006	5.33e+006	4.10e+006	4.45e+006	1.09e+007	3.17e+006	3.14e+007
ANK3_HUMAN	8 (4)	17.21	2	5.95e-003	14.72	Ankyrin-3 OS=Homo sapiens GN=ANK3 PE=1 SV=3	9.42e+004	9.02e+004	1.55e+005	1.10e+005	1.32e+005	2.75e+005	3.21e+005	1.88e+005	2.18e+004	6.09e+004	2.78e+004	3.82e+004
ANT3_HUMAN	28 (24)	2588.40	60	3.13e-010	4.33	Antithrombin-III OS=Homo sapiens GN=SERPINC1 PE=1 SV=1	1.27e+007	3.07e+007	1.63e+007	2.41e+007	1.59e+007	1.54e+007	2.06e+007	1.40e+007	1.86e+007	2.83e+007	1.55e+007	5.51e+007
APOA_HUMAN	10 (6)	438.76	2	5.81e-012	266.04	Apolipoprotein(a) OS=Homo sapiens GN=LPA PE=1 SV=1	6.50e+005	8.16e+004	1.25e+005	6.60e+004	2.76e+006	3.26e+004	7.78e+004	1.11e+005	1.02e+005	4.68e+004	1.04e+004	7.65e+004
APOA1_HUMAN	37 (32)	4297.47	76	6.10e-010	5.78	Apolipoprotein A-I OS=Homo sapiens GN=APOA1 PE=1 SV=1	2.35e+008	9.82e+008	2.32e+008	4.50e+008	3.02e+008	3.53e+008	4.01e+008	3.36e+008	1.70e+008	2.37e+008	3.64e+008	4.46e+008
APOA2_HUMAN	11 (10)	968.56	69	1.54e-004	31.69	Apolipoprotein A-II OS=Homo sapiens GN=APOA2 PE=1 SV=1	4.20e+006	2.91e+007	6.72e+006	5.49e+007	6.38e+006	1.41e+007	1.03e+007	8.51e+006	4.89e+006	1.14e+008	6.46e+006	1.33e+008
APOA4_HUMAN	34 (29)	3005.87	70	2.61e-007	8.27	Apolipoprotein A-IV OS=Homo sapiens GN=APOA4 PE=1 SV=3	1.10e+007	4.47e+007	1.03e+007	4.48e+007	1.28e+007	2.45e+007	1.72e+007	1.66e+007	5.41e+006	7.20e+006	1.52e+007	1.23e+007
APOB_HUMAN	257 (223)	1.89e+004	55	1.24e-011	3.47	Apolipoprotein B-100 OS=Homo sapiens GN=APOB PE=1 SV=2	9.64e+007	1.66e+008	5.01e+007	8.07e+007	7.71e+007	1.17e+008	6.82e+007	7.37e+007	4.79e+007	8.78e+007	7.16e+007	8.82e+007
APOC1_HUMAN	8 (7)	562.61	39	1.58e-006	9.23	Apolipoprotein C-I OS=Homo sapiens GN=APOC1 PE=1 SV=1	5.18e+006	1.64e+007	6.89e+006	1.12e+007	1.13e+007	1.06e+007	1.15e+007	8.86e+006	3.56e+006	1.77e+006	6.70e+006	3.58e+006
APOC2_HUMAN	5	262.99	56	3.15e-005	6.21	Apolipoprotein C-II OS=Homo sapiens GN=APOC2 PE=1 SV=1	3.92e+006	5.98e+006	2.70e+006	7.04e+006	3.48e+006	4.34e+006	3.33e+006	2.84e+006	2.05e+006	1.22e+006	1.95e+006	1.13e+006
APOC3_HUMAN	5	610.38	55	0.02	4.87	Apolipoprotein C-III OS=Homo sapiens GN=APOC3 PE=1 SV=1	3.14e+007	2.35e+007	1.95e+007	2.14e+007	2.10e+007	1.69e+007	1.15e+007	1.10e+007	6.44e+006	1.23e+007	1.18e+007	1.09e+007
APOC4_HUMAN	6	151.76	27	8.30e-006	16.32	Apolipoprotein C-IV OS=Homo sapiens GN=APOC4 PE=1 SV=1	1.62e+005	3.14e+005	1.34e+005	8.48e+005	2.57e+005	3.05e+005	3.76e+005	1.27e+005	7.48e+004	5.26e+004	5.19e+004	3.75e+005
APOD_HUMAN	13 (12)	1059.68	41	5.35e-009	10.80	Apolipoprotein D OS=Homo sapiens GN=APOD PE=1 SV=1	4.06e+006	1.74e+007	6.95e+006	1.28e+007	4.20e+006	9.07e+006	9.38e+006	1.57e+007	1.61e+006	2.90e+006	6.24e+006	3.59e+006
APOE_HUMAN	26 (24)	2365.02	67	4.33e-008	3.51	Apolipoprotein E OS=Homo sapiens GN=APOE PE=1 SV=1	5.74e+006	1.00e+007	6.88e+006	8.55e+006	8.83e+006	5.78e+006	1.03e+007	6.76e+006	2.95e+006	3.86e+006	4.53e+006	6.48e+006
APOH_HUMAN	20 (19)	1830.68	68	1.07e-004	3.39	Beta-2-glycoprotein 1 OS=Homo sapiens GN=APOH PE=1 SV=3	2.42e+007	3.23e+007	3.25e+007	3.70e+007	3.35e+007	1.31e+007	3.00e+007	3.09e+007	3.41e+007	2.55e+007	4.00e+007	4.43e+007
APOL1_HUMAN	13 (11)	540.95	28	9.19e-004	5.72	Apolipoprotein L1 OS=Homo sapiens GN=APOL1 PE=1 SV=5	8.96e+005	2.83e+006	8.35e+005	2.94e+006	1.18e+006	9.64e+005	1.59e+006	1.01e+006	6.87e+005	6.44e+005	5.14e+005	2.47e+006
APOM_HUMAN	7	247.36	29	2.19e-003	7.48	Apolipoprotein M OS=Homo sapiens GN=APOM PE=1 SV=2	6.80e+005	2.14e+006	9.13e+005	4.11e+006	1.05e+006	1.05e+006	2.42e+006	1.43e+006	7.74e+005	1.73e+006	8.89e+005	5.49e+005
ATRN_HUMAN	12 (11)	490.69	8	6.96e-012	11.80	Attractin OS=Homo sapiens GN=ATRN PE=1 SV=2	1.68e+005	3.96e+005	1.02e+005	9.44e+005	3.52e+005	5.65e+005	6.75e+005	3.62e+005	2.99e+005	9.97e+004	2.48e+005	8.00e+004
BTD_HUMAN	4	170.92	5	3.19e-004	19.84	Biotinidase OS=Homo sapiens GN=BTD PE=1 SV=2	7.56e+004	3.82e+005	8.95e+004	7.75e+005	2.39e+005	4.23e+005	3.34e+005	2.68e+005	2.70e+005	3.91e+004	1.84e+005	8.40e+004
C1R_HUMAN	20 (18)	814.30	34	1.81e-004	6.20	Complement C1r subcomponent OS=Homo sapiens GN=C1R PE=1 SV=2	1.45e+006	3.98e+006	1.83e+006	2.60e+006	1.71e+006	2.00e+006	1.97e+006	2.41e+006	2.09e+006	1.71e+006	2.48e+006	6.41e+005
C1S_HUMAN	20 (15)	874.24	32	3.10e-009	4.75	Complement C1s subcomponent OS=Homo sapiens GN=C1S PE=1 SV=1	1.03e+006	2.92e+006	1.22e+006	3.05e+006	1.36e+006	2.00e+006	1.74e+006	1.97e+006	1.41e+006	6.41e+005	1.87e+006	9.03e+005
C4BPA_HUMAN	24 (23)	1323.81	42	1.65e-009	6.13	C4b-binding protein alpha chain OS=Homo sapiens GN=C4BPA PE=1 SV=2	4.16e+006	9.43e+006	4.86e+006	4.74e+006	8.61e+006	8.01e+006	6.21e+006	7.75e+006	3.83e+006	2.17e+006	5.72e+006	1.54e+006
C4BPB_HUMAN	5 (4)	284.15	21	7.36e-003	3.97	C4b-binding protein beta chain OS=Homo sapiens GN=C4BPB PE=1 SV=1	3.50e+005	4.18e+005	3.37e+005	2.41e+005	4.89e+005	4.65e+005	4.01e+005	4.31e+005	3.21e+005	1.40e+005	3.26e+005	1.23e+005
CAH1_HUMAN	4 (3)	196.04	18	1.36e-007	255.08	Carbonic anhydrase 1 OS=Homo sapiens GN=CA1 PE=1 SV=2	1.50e+005	1.41e+006	1.53e+005	1.89e+005	7.50e+004	7.37e+004	1.34e+005	4.81e+005	6.98e+004	5532.97	9.48e+004	4.22e+004
CBG_HUMAN	7 (5)	337.54	19	0.03	6.10	Corticosteroid-binding globulin OS=Homo sapiens GN=SERPINA6 PE=1 SV=1	4.53e+005	1.54e+006	6.34e+005	1.19e+006	5.10e+005	6.38e+005	8.62e+005	6.81e+005	4.70e+005	1.35e+006	4.68e+005	2.53e+005
CBPB2_HUMAN	7 (6)	234.56	15	3.74e-009	15.02	Carboxypeptidase B2 OS=Homo sapiens GN=CPB2 PE=1 SV=2	1.35e+005	3.40e+005	1.50e+005	4.20e+005	2.06e+005	3.00e+005	2.90e+005	2.35e+005	1.05e+005	1.51e+005	8.86e+004	2.79e+004
CBPN_HUMAN	7 (4)	421.01	22	2.54e-009	61.08	Carboxypeptidase N catalytic chain OS=Homo sapiens GN=CPN1 PE=1 SV=1	2.47e+005	3.55e+005	2.36e+005	3.98e+005	3.72e+005	2.24e+005	3.05e+005	2.94e+005	5.30e+005	8682.27	3.39e+005	5.98e+004
CD5L_HUMAN	11 (10)	687.47	40	1.28e-008	9.32	CD5 antigen-like OS=Homo sapiens GN=CD5L PE=1 SV=1	2.43e+006	6.19e+006	1.98e+006	2.73e+006	1.04e+006	2.02e+006	3.19e+006	1.21e+006	1.11e+006	6.64e+005	7.98e+005	1.39e+006
CDC5L_HUMAN	4	18.22	4	3.26e-003	29.03	Cell division cycle 5-like protein OS=Homo sapiens GN=CDC5L PE=1 SV=2	1.77e+005	1.43e+006	1.45e+005	7.11e+005	1.06e+005	2.00e+005	1.99e+005	1.25e+005	1.10e+005	4.92e+004	7.30e+004	1.36e+005
CERU_HUMAN	51 (48)	5119.63	57	5.32e-007	3.35	Ceruloplasmin OS=Homo sapiens GN=CP PE=1 SV=1	3.29e+007	7.32e+007	4.76e+007	7.32e+007	3.38e+007	2.18e+007	4.24e+007	3.67e+007	4.78e+007	4.87e+007	5.34e+007	5.34e+007
CFAB_HUMAN	33 (32)	2721.90	47	5.00e-010	7.61	Complement factor B OS=Homo sapiens GN=CFB PE=1 SV=2	1.30e+007	4.71e+007	1.44e+007	3.09e+007	1.56e+007	2.23e+007	1.88e+007	2.26e+007	2.14e+007	6.19e+006	2.22e+007	1.45e+007
CFAH_HUMAN	45 (37)	3060.31	45	5.18e-010	15.43	Complement factor H OS=Homo sapiens GN=CFH PE=1 SV=4	7.91e+006	3.00e+007	9.45e+006	1.16e+007	1.21e+007	8.15e+006	1.29e+007	1.57e+007	1.12e+007	1.94e+006	1.20e+007	4.54e+006
CFAI_HUMAN	11 (9)	659.87	23	3.46e-008	8.97	Complement factor I OS=Homo sapiens GN=CFI PE=1 SV=2	9.08e+005	2.04e+006	1.16e+006	1.96e+006	1.70e+006	1.96e+006	1.10e+006	1.78e+006	1.81e+006	2.28e+005	1.58e+006	4.07e+005
CHD6_HUMAN	8 (4)	37.66	3	0.19	23.52	Chromodomain-helicase-DNA-binding protein 6 OS=Homo sapiens GN=CHD6 PE=1 SV=4	3.91e+005	6.92e+004	3.93e+004	4.13e+005	3.84e+005	9.25e+005	6.71e+005	5.19e+005	2.08e+005	6.86e+005	2.27e+005	7.53e+004
CHLE_HUMAN	7	108.38	8	1.04e-010	30.06	Cholinesterase OS=Homo sapiens GN=BCHE PE=1 SV=1	1.69e+005	4.60e+005	1.74e+005	1.82e+005	2.36e+005	2.08e+005	2.89e+005	1.41e+005	1.22e+005	1.53e+004	8.29e+004	7.71e+004
CLUS_HUMAN	19 (15)	1511.89	40	2.85e-003	4.00	Clusterin OS=Homo sapiens GN=CLU PE=1 SV=1	7.00e+006	2.50e+007	1.01e+007	1.77e+007	9.34e+006	1.22e+007	9.17e+006	1.03e+007	6.77e+006	8.86e+006	7.60e+006	6.26e+006
CNDP1_HUMAN	4	141.34	7	2.69e-004	384.88	Beta-Ala-His dipeptidase OS=Homo sapiens GN=CNDP1 PE=1 SV=4	1.06e+004	3.15e+006	1.21e+004	1.24e+005	5.00e+004	4.51e+004	4.62e+004	4.61e+004	8188.51	8.42e+004	3.90e+004	7.62e+004
CO2_HUMAN	15 (10)	772.35	21	3.61e-004	6.47	Complement C2 OS=Homo sapiens GN=C2 PE=1 SV=2	3.79e+005	2.23e+006	4.23e+005	1.01e+006	5.06e+005	5.82e+005	3.45e+005	6.11e+005	4.18e+005	4.25e+005	4.17e+005	6.30e+005
CO3_HUMAN	130 (116)	1.29e+004	81	6.23e-008	3.06	Complement C3 OS=Homo sapiens GN=C3 PE=1 SV=2	1.49e+008	4.57e+008	2.02e+008	4.04e+008	1.69e+008	2.09e+008	1.61e+008	1.84e+008	2.12e+008	2.73e+008	1.99e+008	2.41e+008
CO5_HUMAN	44 (38)	2139.40	28	2.39e-003	10.23	Complement C5 OS=Homo sapiens GN=C5 PE=1 SV=4	1.91e+006	1.13e+007	2.65e+006	6.15e+006	3.49e+006	4.47e+006	3.98e+006	4.14e+006	3.66e+006	1.96e+007	2.97e+006	3.33e+006
CO6_HUMAN	20 (16)	1188.90	23	3.10e-004	4.31	Complement component C6 OS=Homo sapiens GN=C6 PE=1 SV=3	8.73e+005	3.45e+006	1.05e+006	3.15e+006	9.74e+005	1.11e+006	2.14e+006	1.10e+006	1.23e+006	1.16e+006	8.00e+005	9.78e+005
CO7_HUMAN	23 (19)	1282.23	35	2.34e-011	10.53	Complement component C7 OS=Homo sapiens GN=C7 PE=1 SV=2	2.14e+006	3.76e+006	1.65e+006	6.23e+006	1.76e+006	3.28e+006	3.43e+006	2.25e+006	1.55e+006	7.94e+005	5.91e+005	1.64e+006
CO8A_HUMAN	15 (14)	956.14	29	1.09e-008	12.85	Complement component C8 alpha chain OS=Homo sapiens GN=C8A PE=1 SV=2	7.37e+005	2.03e+006	9.06e+005	2.33e+006	1.18e+006	1.10e+006	2.13e+006	1.37e+006	1.92e+006	1.81e+005	1.32e+006	2.53e+005
CO8B_HUMAN	12 (9)	563.53	21	3.67e-003	4.74	Complement component C8 beta chain OS=Homo sapiens GN=C8B PE=1 SV=3	2.38e+005	8.23e+005	3.08e+005	6.06e+005	4.48e+005	3.72e+005	9.32e+005	4.62e+005	6.27e+005	1.97e+005	3.54e+005	3.58e+005
CO9_HUMAN	19 (13)	929.49	37	0.24	2.86	Complement component C9 OS=Homo sapiens GN=C9 PE=1 SV=2	1.94e+006	3.47e+006	2.06e+006	2.74e+006	2.20e+006	2.29e+006	1.65e+006	3.25e+006	3.31e+006	2.60e+006	2.94e+006	4.73e+006
CPN2_HUMAN	11 (6)	358.88	23	1.20e-006	8.50	Carboxypeptidase N subunit 2 OS=Homo sapiens GN=CPN2 PE=1 SV=3	6.53e+005	1.27e+006	6.27e+005	4.84e+005	6.86e+005	4.99e+005	3.19e+005	5.64e+005	5.62e+005	1.49e+005	6.92e+005	1.09e+006
CQ066_HUMAN	7 (3)	52.78	7	4.32e-004	8.95	Uncharacterized protein C17orf66 OS=Homo sapiens GN=C17orf66 PE=2 SV=2	4.28e+006	1.97e+007	5.83e+006	1.15e+007	7.12e+006	8.51e+006	1.22e+007	1.21e+007	3.29e+006	2.87e+006	6.13e+006	2.21e+006
ECM1_HUMAN	5 (4)	96.49	10	1.82e-004	40.82	Extracellular matrix protein 1 OS=Homo sapiens GN=ECM1 PE=1 SV=2	6.60e+004	4.07e+005	8.06e+004	1.56e+005	6.24e+004	9.57e+004	1.64e+005	1.20e+005	4.78e+004	9962.73	8.35e+004	2.92e+004
F13A_HUMAN	8 (3)	194.33	10	1.74e-007	39.72	Coagulation factor XIII A chain OS=Homo sapiens GN=F13A1 PE=1 SV=4	9.19e+004	1.23e+005	8.42e+004	1.26e+005	6.45e+004	6.47e+004	7.18e+004	9.44e+004	7.03e+004	3184.07	5.55e+004	6.02e+004
F13B_HUMAN	4	142.57	7	0.15	2.62	Coagulation factor XIII B chain OS=Homo sapiens GN=F13B PE=1 SV=3	1.27e+005	1.39e+005	1.31e+005	1.96e+005	1.78e+005	7.46e+004	1.40e+005	1.74e+005	1.44e+005	7.49e+004	1.41e+005	1.30e+005
FA10_HUMAN	8 (7)	355.86	19	3.77e-005	8.83	Coagulation factor X OS=Homo sapiens GN=F10 PE=1 SV=2	1.30e+005	7.69e+005	1.54e+005	8.93e+005	2.86e+005	2.81e+005	4.61e+005	3.25e+005	2.01e+005	1.01e+005	1.82e+005	1.73e+005
FA12_HUMAN	10 (8)	457.02	20	4.16e-005	5.73	Coagulation factor XII OS=Homo sapiens GN=F12 PE=1 SV=3	6.29e+005	2.04e+006	8.73e+005	6.48e+005	3.55e+005	4.86e+005	5.13e+005	5.49e+005	4.35e+005	5.73e+005	4.57e+005	5.91e+005
FA9_HUMAN	6 (5)	134.00	11	2.07e-003	5.37	Coagulation factor IX OS=Homo sapiens GN=F9 PE=1 SV=2	5.26e+006	1.34e+006	3.50e+006	1.21e+006	4.69e+006	2.32e+006	1.17e+006	3.79e+006	5.53e+006	1.03e+006	5.50e+006	1.45e+006
FAK2_HUMAN	5 (3)	25.61	7	0.04	23.50	Protein-tyrosine kinase 2-beta OS=Homo sapiens GN=PTK2B PE=1 SV=2	1.47e+005	2.42e+005	1.13e+005	7.54e+004	1.37e+005	2.24e+005	1.32e+005	1.02e+005	1.20e+005	3.90e+005	5.33e+004	1.66e+004
FCN3_HUMAN	4 (3)	208.79	11	1.34e-006	93.64	Ficolin-3 OS=Homo sapiens GN=FCN3 PE=1 SV=2	8.73e+004	9.44e+005	1.53e+005	2.79e+005	1.56e+005	3.58e+005	2.40e+005	2.10e+005	5.84e+004	2.11e+004	8.82e+004	1.01e+004
FETUA_HUMAN	18 (15)	1250.07	48	3.88e-003	8.14	Alpha-2-HS-glycoprotein OS=Homo sapiens GN=AHSG PE=1 SV=1	5.28e+006	1.96e+007	9.89e+006	4.30e+007	7.68e+006	8.62e+006	2.03e+007	1.30e+007	8.05e+006	1.71e+007	1.41e+007	1.63e+007
FIBA_HUMAN	56 (51)	6064.16	49	8.16e-007	4.47	Fibrinogen alpha chain OS=Homo sapiens GN=FGA PE=1 SV=2	1.41e+008	3.42e+008	8.92e+007	2.99e+008	1.66e+008	1.60e+008	1.45e+008	2.13e+008	1.19e+008	7.65e+007	1.37e+008	1.11e+008
FIBB_HUMAN	43 (41)	5752.23	80	4.20e-005	2.67	Fibrinogen beta chain OS=Homo sapiens GN=FGB PE=1 SV=2	2.24e+008	3.61e+008	1.62e+008	3.76e+008	3.12e+008	2.53e+008	1.92e+008	3.15e+008	2.54e+008	1.41e+008	3.26e+008	2.28e+008
FIBG_HUMAN	32 (25)	3329.73	72	2.38e-006	3.72	Fibrinogen gamma chain OS=Homo sapiens GN=FGG PE=1 SV=3	1.16e+008	2.11e+008	8.87e+007	2.50e+008	1.63e+008	1.36e+008	1.19e+008	1.68e+008	1.22e+008	6.73e+007	1.63e+008	8.86e+007
FINC_HUMAN	76 (70)	6733.69	44	1.03e-008	4.04	Fibronectin OS=Homo sapiens GN=FN1 PE=1 SV=4	1.40e+007	3.78e+007	1.53e+007	4.01e+007	2.87e+007	3.39e+007	3.43e+007	2.42e+007	9.95e+006	2.35e+007	4.02e+007	2.45e+007
GELS_HUMAN	22 (19)	1413.72	38	4.29e-003	2.92	Gelsolin OS=Homo sapiens GN=GSN PE=1 SV=1	4.74e+006	5.67e+006	3.62e+006	5.06e+006	2.63e+006	1.94e+006	4.69e+006	4.97e+006	4.05e+006	4.68e+006	4.33e+006	4.86e+006
GPX3_HUMAN	6	237.10	32	1.93e-011	8.78	Glutathione peroxidase 3 OS=Homo sapiens GN=GPX3 PE=1 SV=2	3.21e+005	1.10e+006	4.85e+005	5.78e+005	4.27e+005	6.47e+005	4.03e+005	4.34e+005	3.69e+005	1.25e+005	4.39e+005	5.46e+005
HABP2_HUMAN	8 (4)	162.30	14	0.07	13.39	Hyaluronan-binding protein 2 OS=Homo sapiens GN=HABP2 PE=1 SV=1	5.90e+004	3.99e+005	2.98e+004	2.34e+005	1.37e+005	2.14e+005	2.32e+005	1.64e+005	6.18e+004	7.98e+004	8.70e+004	2.88e+005
HBA_HUMAN	10 (8)	1057.79	92	6.94e-009	5.96	Hemoglobin subunit alpha OS=Homo sapiens GN=HBA1 PE=1 SV=2	1.89e+007	9.00e+007	1.51e+007	4.98e+007	1.66e+007	1.83e+007	1.82e+007	6.07e+007	1.81e+007	1.69e+007	2.36e+007	2.26e+007
HBB_HUMAN	15 (7)	2187.04	95	6.17e-008	4.05	Hemoglobin subunit beta OS=Homo sapiens GN=HBB PE=1 SV=2	2.94e+007	8.01e+007	2.55e+007	4.32e+007	2.47e+007	2.55e+007	1.98e+007	6.40e+007	2.73e+007	2.76e+007	3.34e+007	2.99e+007
HBD_HUMAN	12 (3)	1326.05	76	1.45e-005	31.05	Hemoglobin subunit delta OS=Homo sapiens GN=HBD PE=1 SV=2	2.34e+005	1.28e+006	1.83e+005	7.01e+005	2.34e+005	2.93e+005	3.03e+005	9.34e+005	1.30e+005	4.12e+004	2.05e+005	3.95e+005
HEMO_HUMAN	25 (24)	2481.95	60	4.70e-008	2.95	Hemopexin OS=Homo sapiens GN=HPX PE=1 SV=2	7.12e+007	1.84e+008	1.36e+008	1.04e+008	9.85e+007	8.86e+007	6.43e+007	1.01e+008	1.05e+008	1.22e+008	1.13e+008	1.89e+008
HEP2_HUMAN	20 (17)	1153.30	42	4.39e-005	4.78	Heparin cofactor 2 OS=Homo sapiens GN=SERPIND1 PE=1 SV=3	2.21e+006	5.69e+006	3.70e+006	7.15e+006	3.88e+006	3.76e+006	3.59e+006	3.04e+006	4.11e+006	1.50e+006	3.55e+006	2.33e+006
HGFA_HUMAN	3	117.45	3	1.03e-003	28.76	Hepatocyte growth factor activator OS=Homo sapiens GN=HGFAC PE=1 SV=1	8257.45	2594.14	1.06e+004	4.39e+004	1.01e+004	1.84e+004	7.12e+004	2.74e+004	9432.91	9557.96	1.77e+004	2477.43
HMCN1_HUMAN	11 (3)	89.55	1	1.59e-004	11.13	Hemicentin-1 OS=Homo sapiens GN=HMCN1 PE=1 SV=2	1.16e+006	2.31e+005	7.08e+005	7.40e+005	4.55e+005	3.96e+005	5.50e+005	4.78e+005	2.96e+005	1.05e+005	7.80e+005	7.09e+005
HPT_HUMAN	33 (17)	4115.41	67	4.71e-004	4.20	Haptoglobin OS=Homo sapiens GN=HP PE=1 SV=1	3.11e+008	2.63e+008	3.46e+008	5.65e+008	3.39e+008	6.96e+008	2.26e+008	3.08e+008	3.45e+008	1.65e+008	3.32e+008	2.37e+008
HPTR_HUMAN	22 (5)	2089.32	53	1.15e-003	15.72	Haptoglobin-related protein OS=Homo sapiens GN=HPR PE=1 SV=2	8.13e+005	2.44e+006	7.28e+005	9.95e+005	1.47e+006	1.55e+005	3.51e+005	7.00e+005	1.62e+006	6.34e+005	5.77e+005	1.17e+006
HRG_HUMAN	19	1734.94	39	7.59e-008	9.86	Histidine-rich glycoprotein OS=Homo sapiens GN=HRG PE=1 SV=1	3.96e+006	2.06e+007	5.36e+006	4.43e+006	7.14e+006	4.22e+006	5.16e+006	5.58e+006	4.43e+006	2.09e+006	6.56e+006	6.50e+006
IC1_HUMAN	15	1247.10	2	1.15e-010	4.84	Plasma protease C1 inhibitor OS=Homo sapiens GN=SERPING1 PE=1 SV=2	3.32e+006	1.61e+007	6.48e+006	8.09e+006	5.51e+006	5.36e+006	8.41e+006	9.06e+006	7.57e+006	4.93e+006	5.56e+006	4.84e+006
IGHA1_HUMAN	17 (7)	2078.64	32	1.02e-008	5.39	Ig alpha-1 chain C region OS=Homo sapiens GN=IGHA1 PE=1 SV=2	7.30e+007	3.42e+008	9.90e+007	3.68e+008	8.22e+007	6.83e+007	7.47e+007	9.83e+007	1.96e+008	2.01e+008	1.16e+008	3.57e+008
IGHA2_HUMAN	14 (4)	1556.50	75	6.61e-009	11.51	Ig alpha-2 chain C region OS=Homo sapiens GN=IGHA2 PE=1 SV=3	3.61e+006	1.32e+006	1.52e+007	6.26e+006	3.36e+006	3.49e+006	2.70e+006	2.95e+006	6.01e+006	4.95e+006	9.38e+006	1.04e+007
IGHD_HUMAN	5 (4)	94.82	63	0.04	293.33	Ig delta chain C region OS=Homo sapiens GN=IGHD PE=1 SV=2	5771.78	1.08e+004	2.19e+004	5.35e+005	1822.68	7537.86	5490.98	4402.65	1.03e+004	8.16e+004	2156.83	9738.42
IGHG1_HUMAN	7 (4)	692.21	10	1.10e-007	19.53	Ig gamma-1 chain C region OS=Homo sapiens GN=IGHG1 PE=1 SV=1	1.36e+006	6.87e+006	1.25e+006	1.46e+006	1.74e+006	3.52e+005	4.46e+005	1.13e+006	1.78e+006	1.20e+006	1.36e+006	7.43e+005
IGHG3_HUMAN	7 (3)	527.82	33	2.09e-005	33.25	Ig gamma-3 chain C region OS=Homo sapiens GN=IGHG3 PE=1 SV=2	5.87e+004	1.29e+006	2.68e+005	9.43e+005	1.02e+005	3.88e+004	5.62e+004	1.19e+005	2.98e+005	6.06e+004	1.01e+005	8.07e+005
IGHM_HUMAN	20 (7)	2064.90	25	1.13e-009	19.27	Ig mu chain C region OS=Homo sapiens GN=IGHM PE=1 SV=3	3.30e+007	4.78e+007	2.43e+007	1.47e+007	7.50e+006	1.00e+007	1.55e+007	6.98e+006	1.15e+007	2.48e+006	6.13e+006	1.43e+007
IGJ_HUMAN	5	376.02	48	6.58e-011	14.31	Immunoglobulin J chain OS=Homo sapiens GN=IGJ PE=1 SV=4	2.87e+006	8.21e+006	2.51e+006	7.85e+006	1.53e+006	1.67e+006	3.90e+006	1.62e+006	2.22e+006	5.74e+005	1.07e+006	2.13e+006
IGKC_HUMAN	8	1572.92	37	3.90e-009	5.52	Ig kappa chain C region OS=Homo sapiens GN=IGKC PE=1 SV=1	3.31e+007	9.05e+007	4.03e+007	1.71e+008	3.10e+007	3.45e+007	3.76e+007	3.54e+007	6.22e+007	3.45e+007	4.23e+007	6.76e+007
INO80_HUMAN	8 (3)	29.35	88	0.06	3.42	DNA helicase INO80 OS=Homo sapiens GN=INO80 PE=1 SV=2	7.80e+005	1.01e+006	7.83e+005	1.11e+006	7.48e+005	1.06e+006	1.48e+006	6.04e+005	5.21e+005	4.33e+005	7.79e+005	5.03e+005
ITIH1_HUMAN	27 (22)	2271.72	39	6.28e-004	6.63	Inter-alpha-trypsin inhibitor heavy chain H1 OS=Homo sapiens GN=ITIH1 PE=1 SV=3	8.47e+006	1.26e+007	1.14e+007	1.15e+007	8.12e+006	5.89e+006	8.75e+006	9.09e+006	1.05e+007	1.27e+007	1.04e+007	3.91e+007
ITIH2_HUMAN	40 (33)	3318.59	47	3.11e-006	2.12	Inter-alpha-trypsin inhibitor heavy chain H2 OS=Homo sapiens GN=ITIH2 PE=1 SV=2	1.96e+007	2.99e+007	2.31e+007	3.14e+007	1.80e+007	1.74e+007	2.45e+007	2.08e+007	2.28e+007	2.23e+007	2.69e+007	3.68e+007
ITIH3_HUMAN	14 (9)	698.32	18	4.48e-008	10.40	Inter-alpha-trypsin inhibitor heavy chain H3 OS=Homo sapiens GN=ITIH3 PE=1 SV=2	6.39e+005	1.36e+006	6.69e+005	1.77e+005	1.91e+005	4.45e+005	5.76e+005	9.03e+005	9.25e+005	5.54e+005	1.20e+006	1.84e+006
ITIH4_HUMAN	33 (32)	2722.64	46	7.24e-005	2.91	Inter-alpha-trypsin inhibitor heavy chain H4 OS=Homo sapiens GN=ITIH4 PE=1 SV=4	1.18e+007	3.44e+007	1.60e+007	2.65e+007	1.42e+007	1.24e+007	2.23e+007	1.87e+007	1.59e+007	1.63e+007	1.66e+007	3.07e+007
KAIN_HUMAN	9 (8)	413.03	22	1.13e-006	7.02	Kallistatin OS=Homo sapiens GN=SERPINA4 PE=1 SV=3	5.21e+005	2.12e+006	4.17e+005	1.21e+006	4.87e+005	6.85e+005	7.05e+005	4.17e+005	4.00e+005	3.02e+005	4.31e+005	4.07e+005
KLKB1_HUMAN	22 (20)	1065.55	37	3.15e-006	14.28	Plasma kallikrein OS=Homo sapiens GN=KLKB1 PE=1 SV=1	1.25e+006	3.48e+006	1.03e+006	2.24e+006	1.66e+006	1.85e+006	1.55e+006	1.26e+006	6.75e+005	6.06e+005	5.12e+005	2.44e+005
KNG1_HUMAN	30 (25)	1797.42	38	1.08e-005	10.67	Kininogen-1 OS=Homo sapiens GN=KNG1 PE=1 SV=2	5.49e+006	1.84e+007	7.71e+006	9.36e+006	7.65e+006	7.66e+006	6.23e+006	7.94e+006	7.82e+006	3.04e+006	7.67e+006	3.24e+007
LG3BP_HUMAN	5 (4)	185.15	11	3.22e-005	13.30	Galectin-3-binding protein OS=Homo sapiens GN=LGALS3BP PE=1 SV=1	4.92e+004	9.23e+004	5.00e+004	4.27e+004	2.63e+004	7.98e+004	3.31e+004	5.26e+004	3.70e+004	1.38e+004	1.83e+005	1.45e+004
LUM_HUMAN	5 (4)	252.43	15	0.44	7.03	Lumican OS=Homo sapiens GN=LUM PE=1 SV=2	3.26e+005	5.14e+005	1.04e+005	4.75e+005	1.12e+005	2.74e+005	5.23e+005	3.41e+005	1.71e+005	7.33e+005	2.92e+005	4.27e+005
LV301_HUMAN	3	150.87	34	4.47e-006	162.27	Ig lambda chain V-III region SH OS=Homo sapiens PE=1 SV=1	1.21e+004	6.66e+005	4103.97	5.80e+004	9470.31	3.20e+004	1.03e+004	1.87e+004	3.35e+004	3.65e+004	1.23e+004	2.25e+005
MDN1_HUMAN	9 (3)	33.94	1	1.47e-003	348.16	Midasin OS=Homo sapiens GN=MDN1 PE=1 SV=2	8.11e+004	3.19e+005	1.43e+005	5.66e+004	3759.93	6.37e+004	7991.82	4502.34	1765.13	1.33e+005	915.65	4.95e+004
MTMR2_HUMAN	5 (3)	17.81	11	1.95e-004	21.15	Myotubularin-related protein 2 OS=Homo sapiens GN=MTMR2 PE=1 SV=4	2.00e+005	2.76e+005	5.95e+005	4.03e+005	1.01e+005	9.13e+004	3.15e+005	7.88e+004	9.58e+004	3.08e+004	4.37e+004	6.51e+005
MUC16_HUMAN	21 (6)	45.69	1	5.84e-003	13.16	Mucin-16 OS=Homo sapiens GN=MUC16 PE=1 SV=2	2.46e+007	2.60e+006	3.43e+007	6.14e+006	1.30e+007	7.13e+006	4.37e+006	1.43e+007	1.79e+007	1.21e+007	3.25e+007	9.92e+006
PCLO_HUMAN	14 (4)	65.22	2	1.76e-006	31.20	Protein piccolo OS=Homo sapiens GN=PCLO PE=1 SV=4	3.13e+006	1.28e+007	1.65e+006	4.16e+006	1.96e+006	3.15e+006	5.96e+006	1.24e+006	8.07e+005	6.55e+005	8.65e+005	4.11e+005
PEDF_HUMAN	10 (9)	416.54	25	5.62e-003	13.58	Pigment epithelium-derived factor OS=Homo sapiens GN=SERPINF1 PE=1 SV=4	6.14e+005	1.63e+006	5.44e+005	1.78e+006	9.60e+005	8.61e+005	8.04e+005	1.05e+006	5.74e+005	6.52e+005	5.47e+005	1.31e+005
PGRP2_HUMAN	9 (8)	508.25	21	6.85e-005	3.85	N-acetylmuramoyl-L-alanine amidase OS=Homo sapiens GN=PGLYRP2 PE=1 SV=1	7.69e+005	1.01e+006	8.39e+005	1.28e+006	5.89e+005	5.68e+005	1.45e+006	9.85e+005	6.00e+005	3.77e+005	6.44e+005	4.10e+005
PLMN_HUMAN	44 (40)	3819.81	66	5.30e-007	3.81	Plasminogen OS=Homo sapiens GN=PLG PE=1 SV=2	1.83e+007	4.20e+007	2.43e+007	6.70e+007	2.98e+007	3.09e+007	3.20e+007	3.05e+007	2.31e+007	1.76e+007	2.28e+007	2.17e+007
PON1_HUMAN	14 (13)	1101.94	62	8.96e-006	5.13	Serum paraoxonase/arylesterase 1 OS=Homo sapiens GN=PON1 PE=1 SV=3	6.37e+006	6.09e+006	7.14e+006	6.00e+006	3.91e+006	3.42e+006	4.07e+006	3.76e+006	5.64e+006	1.75e+007	6.46e+006	1.17e+007
PROS_HUMAN	8	439.07	15	1.49e-004	16.33	Vitamin K-dependent protein S OS=Homo sapiens GN=PROS1 PE=1 SV=1	1.82e+005	1.76e+006	2.10e+005	9.49e+005	6.81e+005	6.69e+005	7.81e+005	8.47e+005	2.82e+005	1.07e+005	4.12e+005	2.82e+005
PZP_HUMAN	19 (8)	993.15	15	1.25e-009	62.34	Pregnancy zone protein OS=Homo sapiens GN=PZP PE=1 SV=4	3.56e+005	2.13e+004	1.84e+004	5.01e+004	5.59e+004	7274.23	2.66e+005	5711.77	5806.99	9.31e+004	2.59e+004	2.61e+004
RET4_HUMAN	11 (9)	868.41	46	0.09	3.98	Retinol-binding protein 4 OS=Homo sapiens GN=RBP4 PE=1 SV=3	4.45e+006	4.27e+006	5.63e+006	3.29e+006	8.05e+006	4.86e+006	2.02e+006	4.17e+006	4.74e+006	4.59e+006	4.84e+006	4.74e+006
SAA4_HUMAN	7	510.54	46	7.87e-005	14.40	Serum amyloid A-4 protein OS=Homo sapiens GN=SAA4 PE=1 SV=2	3.78e+006	1.10e+007	4.25e+006	2.68e+007	4.83e+006	8.27e+006	7.23e+006	7.21e+006	4.99e+006	2.95e+006	4.11e+006	1.86e+006
SAMP_HUMAN	4	279.62	16	9.58e-007	14.53	Serum amyloid P-component OS=Homo sapiens GN=APCS PE=1 SV=2	9.82e+004	1.12e+005	5.67e+004	6.85e+004	2.74e+005	3.12e+005	2.57e+004	2.58e+004	2.15e+004	1.01e+005	1.55e+005	2.53e+004
SP7_HUMAN	4 (3)	18.09	3	1.28e-005	11.46	Transcription factor Sp7 OS=Homo sapiens GN=SP7 PE=1 SV=1	1.30e+006	2.22e+006	5.85e+005	1.94e+005	7.35e+005	2.83e+005	6.37e+005	4.21e+005	7.49e+005	3.32e+005	5.85e+005	6.01e+005
SPTCS_HUMAN	12 (4)	72.84	3	1.43e-004	11.38	Spatacsin OS=Homo sapiens GN=SPG11 PE=1 SV=3	2.32e+006	6.27e+005	3.56e+005	5.20e+005	2.99e+005	3.07e+005	7.23e+005	5.16e+005	4.45e+005	7.46e+005	1.20e+006	2.04e+005
TET2_HUMAN	8 (4)	17.59	1	3.98e-003	9.33	Methylcytosine dioxygenase TET2 OS=Homo sapiens GN=TET2 PE=1 SV=3	2.78e+005	2.31e+005	5.17e+004	1.60e+005	2.89e+005	2.73e+005	4.82e+005	1.73e+005	2.58e+005	1.43e+005	2.27e+005	6.34e+004
TETN_HUMAN	4 (3)	105.63	19	3.26e-004	59.89	Tetranectin OS=Homo sapiens GN=CLEC3B PE=1 SV=3	4.14e+004	1.07e+005	5.24e+004	4.50e+004	3.39e+004	2.61e+004	4.61e+004	3.55e+004	5.35e+004	1779.39	2.77e+004	3.62e+004
THBG_HUMAN	10 (8)	432.02	26	3.96e-007	32.54	Thyroxine-binding globulin OS=Homo sapiens GN=SERPINA7 PE=1 SV=2	2.23e+005	9.04e+005	3.70e+005	5.40e+005	1.64e+005	5.57e+005	5.12e+005	5.06e+005	6.00e+005	2.78e+004	3.78e+005	6.49e+005
THRB_HUMAN	29 (27)	2736.85	53	1.14e-004	3.09	Prothrombin OS=Homo sapiens GN=F2 PE=1 SV=2	1.07e+007	3.12e+007	1.50e+007	2.83e+007	1.70e+007	1.49e+007	2.11e+007	1.48e+007	1.01e+007	1.69e+007	1.20e+007	1.09e+007
TITIN_HUMAN	100 (26)	230.28	2	0.10	3.64	Titin OS=Homo sapiens GN=TTN PE=1 SV=4	3.62e+007	1.78e+007	2.20e+007	2.05e+007	2.52e+007	1.15e+007	1.37e+007	1.86e+007	2.30e+007	1.47e+007	4.19e+007	1.75e+007
TRFE_HUMAN	70 (65)	8579.68	84	4.87e-009	4.52	Serotransferrin OS=Homo sapiens GN=TF PE=1 SV=3	3.01e+008	7.84e+008	3.48e+008	1.08e+009	2.73e+008	3.53e+008	4.43e+008	3.31e+008	2.40e+008	3.12e+008	2.69e+008	4.56e+008
TTHY_HUMAN	10	1616.51	69	2.05e-012	3.40	Transthyretin OS=Homo sapiens GN=TTR PE=1 SV=1	2.46e+007	5.65e+007	2.83e+007	3.06e+007	3.09e+007	3.33e+007	1.66e+007	2.11e+007	2.51e+007	4.35e+007	2.84e+007	4.09e+007
VTDB_HUMAN	35 (31)	2972.13	73	5.41e-008	4.88	Vitamin D-binding protein OS=Homo sapiens GN=GC PE=1 SV=1	2.65e+007	8.28e+007	4.17e+007	1.29e+008	3.75e+007	2.87e+007	6.61e+007	4.83e+007	4.53e+007	2.69e+007	4.69e+007	6.71e+007
VTNC_HUMAN	12 (11)	1240.36	30	1.70e-004	3.17	Vitronectin OS=Homo sapiens GN=VTN PE=1 SV=1	1.38e+007	2.94e+007	1.83e+007	3.12e+007	1.86e+007	1.85e+007	1.67e+007	1.72e+007	1.58e+007	9.83e+006	2.03e+007	1.87e+007
ZA2G_HUMAN	17 (15)	1572.99	54	4.56e-009	5.79	Zinc-alpha-2-glycoprotein OS=Homo sapiens GN=AZGP1 PE=1 SV=2	6.16e+006	1.31e+007	3.72e+006	2.08e+007	8.78e+006	1.10e+007	7.00e+006	7.48e+006	3.59e+006	1.87e+007	7.40e+006	6.98e+006
