# Supplementary material for: Post-translational modifications of FDA-approved plasma biomarkers in glioblastoma samples
Source: PLoS One. 2017 May 11;12(5):e0177427. doi: 10.1371/journal.pone.0177427 (PMC5426747; doi:10.1371/journal.pone.0177427)
Supplement: S8 Table — (XLSX) [file pone.0177427.s008.xlsx]

## Sheet: Лист1
S8 Table. List of proteins identified by ≥ 3 high quality peptides by Mascot search with possible protein ubiquitination at GBM
Protein grouping	Group similar proteins
Protein quantitation	Using only features with no protein conflicts
Accession	Peptides	Score	SeqCov(%)	Anova (p)*	Fold	Description	Average Normalised Abundances
							13	14	15	16	17	18	19	20	21	22	23	24
A1AG1_HUMAN	16 (9)	1708.97	48	5.00e-008	3.15	Alpha-1-acid glycoprotein 1 OS=Homo sapiens GN=ORM1 PE=1 SV=1	1.43e+007	4.08e+007	3.38e+007	2.04e+007	1.92e+007	3.01e+007	1.82e+007	2.02e+007	4.49e+007	3.17e+007	2.31e+007	3.32e+007
A1AG2_HUMAN	14 (7)	1230.87	49	3.11e-003	3.35	Alpha-1-acid glycoprotein 2 OS=Homo sapiens GN=ORM2 PE=1 SV=2	1.64e+007	3.59e+007	2.87e+007	3.86e+007	4.43e+007	1.32e+007	1.58e+007	1.78e+007	4.13e+007	3.18e+007	3.27e+007	1.63e+007
A1AT_HUMAN	38 (31)	4204.17	67	5.17e-006	4.93	Alpha-1-antitrypsin OS=Homo sapiens GN=SERPINA1 PE=1 SV=3	9.75e+007	2.10e+008	1.02e+008	2.78e+008	7.88e+007	8.06e+007	1.27e+008	8.07e+007	1.45e+008	1.74e+008	6.46e+007	3.19e+008
A1BG_HUMAN	16 (12)	1650.41	53	1.67e-007	5.27	Alpha-1B-glycoprotein OS=Homo sapiens GN=A1BG PE=1 SV=4	1.49e+007	3.94e+007	1.58e+007	2.96e+007	1.05e+007	1.52e+007	1.53e+007	1.65e+007	1.72e+007	2.06e+007	2.27e+007	7.48e+006
A2AP_HUMAN	15	1134.07	31	4.76e-009	4.65	Alpha-2-antiplasmin OS=Homo sapiens GN=SERPINF2 PE=1 SV=3	3.16e+006	1.32e+007	3.64e+006	8.52e+006	3.30e+006	3.27e+006	4.69e+006	3.17e+006	2.84e+006	3.15e+006	3.40e+006	3.98e+006
A2GL_HUMAN	11 (10)	743.83	43	2.13e-005	4.20	Leucine-rich alpha-2-glycoprotein OS=Homo sapiens GN=LRG1 PE=1 SV=2	2.37e+006	3.09e+006	2.27e+006	2.05e+006	1.44e+006	8.81e+005	2.05e+006	2.27e+006	3.70e+006	2.22e+006	2.98e+006	3.01e+006
A2MG_HUMAN	86 (67)	9383.77	70	8.63e-012	7.94	Alpha-2-macroglobulin OS=Homo sapiens GN=A2M PE=1 SV=3	1.26e+008	3.45e+008	1.11e+008	4.79e+008	6.04e+007	1.17e+008	1.79e+008	1.50e+008	1.37e+008	1.80e+008	7.80e+007	3.73e+008
AACT_HUMAN	27 (20)	2861.54	60	2.22e-009	5.08	Alpha-1-antichymotrypsin OS=Homo sapiens GN=SERPINA3 PE=1 SV=2	1.73e+007	7.10e+007	2.23e+007	3.49e+007	1.40e+007	2.50e+007	1.94e+007	1.71e+007	2.02e+007	2.34e+007	1.40e+007	2.43e+007
AFAM_HUMAN	26 (23)	2050.33	44	1.65e-008	6.76	Afamin OS=Homo sapiens GN=AFM PE=1 SV=1	3.58e+006	1.35e+007	2.04e+006	1.09e+007	3.96e+006	6.85e+006	4.30e+006	4.20e+006	2.00e+006	3.94e+006	3.23e+006	4.43e+006
ALBU_HUMAN	48 (42)	4309.08	74	7.77e-016	23.36	Serum albumin OS=Homo sapiens GN=ALB PE=1 SV=2	1.68e+007	3.07e+008	4.81e+007	6.67e+007	2.67e+007	1.53e+007	4.10e+007	2.51e+007	1.99e+007	1.31e+007	1.44e+007	3.59e+007
ALS_HUMAN	11 (9)	496.76	17	7.14e-013	385.32	Insulin-like growth factor-binding protein complex acid labile subunit OS=Homo sapiens GN=IGFALS PE=1 SV=1	9.04e+005	3.80e+007	7.84e+005	9.11e+005	2.86e+005	9.86e+004	3.83e+005	2.98e+005	4.88e+005	1.93e+007	2.87e+005	2.86e+006
AMBP_HUMAN	19 (16)	1479.26	47	5.04e-007	9.22	Protein AMBP OS=Homo sapiens GN=AMBP PE=1 SV=1	7.98e+006	1.68e+007	1.24e+007	3.12e+007	1.19e+007	1.77e+007	1.82e+007	1.29e+007	1.06e+007	3.38e+006	1.10e+007	8.45e+006
ANGT_HUMAN	14 (13)	1535.66	41	1.42e-005	13.85	Angiotensinogen OS=Homo sapiens GN=AGT PE=1 SV=1	4.09e+006	1.49e+007	4.39e+006	7.55e+006	3.67e+006	5.56e+006	4.72e+006	3.25e+006	3.25e+006	1.02e+007	2.14e+006	2.97e+007
ANK3_HUMAN	8 (4)	17.21	1.5	5.95e-003	14.72	Ankyrin-3 OS=Homo sapiens GN=ANK3 PE=1 SV=3	9.42e+004	9.02e+004	1.55e+005	1.10e+005	1.32e+005	2.75e+005	3.21e+005	1.88e+005	2.18e+004	6.09e+004	2.78e+004	3.82e+004
ANT3_HUMAN	34 (27)	3045.02	64	1.12e-009	4.37	Antithrombin-III OS=Homo sapiens GN=SERPINC1 PE=1 SV=1	1.30e+007	3.33e+007	1.66e+007	2.31e+007	1.61e+007	1.52e+007	2.08e+007	1.43e+007	1.92e+007	2.45e+007	1.61e+007	5.68e+007
APOA_HUMAN	10 (6)	441.90	2	5.81e-012	266.04	Apolipoprotein(a) OS=Homo sapiens GN=LPA PE=1 SV=1	6.50e+005	8.16e+004	1.25e+005	6.60e+004	2.76e+006	3.26e+004	7.78e+004	1.11e+005	1.02e+005	4.68e+004	1.04e+004	7.65e+004
APOA1_HUMAN	46 (38)	5293.44	76	2.27e-010	6.13	Apolipoprotein A-I OS=Homo sapiens GN=APOA1 PE=1 SV=1	2.23e+008	9.72e+008	2.24e+008	4.28e+008	2.81e+008	3.28e+008	3.77e+008	3.14e+008	1.59e+008	2.46e+008	3.43e+008	4.89e+008
APOA2_HUMAN	12 (10)	1109.35	69	5.47e-004	20.57	Apolipoprotein A-II OS=Homo sapiens GN=APOA2 PE=1 SV=1	6.49e+006	3.29e+007	8.38e+006	5.40e+007	9.27e+006	1.87e+007	1.73e+007	1.41e+007	7.55e+006	1.10e+008	1.16e+007	1.34e+008
APOA4_HUMAN	39 (28)	3323.92	75	9.72e-007	8.75	Apolipoprotein A-IV OS=Homo sapiens GN=APOA4 PE=1 SV=3	9.11e+006	4.00e+007	8.26e+006	3.74e+007	1.04e+007	1.97e+007	1.38e+007	1.38e+007	4.57e+006	5.57e+006	1.32e+007	1.11e+007
APOB_HUMAN	270 (221)	1.94e+004	56	1.44e-009	3.51	Apolipoprotein B-100 OS=Homo sapiens GN=APOB PE=1 SV=2	8.13e+007	1.41e+008	4.21e+007	7.20e+007	6.44e+007	9.89e+007	5.74e+007	6.37e+007	4.01e+007	7.78e+007	6.16e+007	8.85e+007
APOC1_HUMAN	8 (6)	564.75	39	1.18e-006	9.97	Apolipoprotein C-I OS=Homo sapiens GN=APOC1 PE=1 SV=1	4.45e+006	1.62e+007	6.55e+006	8.01e+006	1.04e+007	9.70e+006	9.50e+006	7.50e+006	3.11e+006	1.63e+006	5.71e+006	3.39e+006
APOC2_HUMAN	5 (4)	264.94	56	5.94e-005	6.19	Apolipoprotein C-II OS=Homo sapiens GN=APOC2 PE=1 SV=1	3.23e+006	5.75e+006	2.43e+006	6.67e+006	3.12e+006	3.88e+006	3.08e+006	2.50e+006	1.94e+006	1.16e+006	1.78e+006	1.08e+006
APOC3_HUMAN	5	611.38	55	0.02	4.71	Apolipoprotein C-III OS=Homo sapiens GN=APOC3 PE=1 SV=1	2.71e+007	1.75e+007	1.55e+007	1.31e+007	1.65e+007	1.15e+007	7.44e+006	8.61e+006	5.76e+006	1.03e+007	1.08e+007	1.01e+007
APOC4_HUMAN	7 (5)	158.07	35	9.48e-004	26.59	Apolipoprotein C-IV OS=Homo sapiens GN=APOC4 PE=1 SV=1	9.10e+004	1.26e+005	6.40e+004	5.88e+005	9.80e+004	1.09e+005	1.35e+005	4.15e+004	4.35e+004	4.66e+004	2.21e+004	2.22e+005
APOD_HUMAN	13 (11)	1059.68	41	2.24e-007	9.64	Apolipoprotein D OS=Homo sapiens GN=APOD PE=1 SV=1	2.66e+006	8.62e+006	4.12e+006	9.04e+006	3.01e+006	6.33e+006	6.97e+006	1.18e+007	1.23e+006	2.37e+006	4.76e+006	2.14e+006
APOE_HUMAN	28 (23)	2430.98	68	8.45e-009	3.84	Apolipoprotein E OS=Homo sapiens GN=APOE PE=1 SV=1	4.91e+006	9.59e+006	5.93e+006	8.12e+006	8.12e+006	5.40e+006	9.68e+006	6.42e+006	2.52e+006	3.76e+006	4.10e+006	5.46e+006
APOH_HUMAN	22 (18)	1864.57	68	2.05e-003	3.28	Beta-2-glycoprotein 1 OS=Homo sapiens GN=APOH PE=1 SV=3	2.00e+007	2.88e+007	2.76e+007	3.32e+007	2.64e+007	1.11e+007	2.68e+007	2.53e+007	2.86e+007	2.12e+007	3.30e+007	3.66e+007
APOL1_HUMAN	15 (10)	628.56	31	4.53e-005	9.68	Apolipoprotein L1 OS=Homo sapiens GN=APOL1 PE=1 SV=5	6.45e+005	2.23e+006	6.62e+005	2.60e+006	9.12e+005	7.37e+005	1.13e+006	7.86e+005	4.89e+005	6.84e+005	3.18e+005	3.08e+006
APOM_HUMAN	7 (6)	252.60	29	9.22e-003	6.80	Apolipoprotein M OS=Homo sapiens GN=APOM PE=1 SV=2	4.54e+005	9.58e+005	7.19e+005	3.09e+006	6.49e+005	6.80e+005	1.70e+006	9.46e+005	4.79e+005	1.71e+006	5.74e+005	4.80e+005
ATRN_HUMAN	13 (11)	498.23	9	6.96e-012	11.80	Attractin OS=Homo sapiens GN=ATRN PE=1 SV=2	1.68e+005	3.96e+005	1.02e+005	9.44e+005	3.52e+005	5.65e+005	6.75e+005	3.62e+005	2.99e+005	9.97e+004	2.48e+005	8.00e+004
BTD_HUMAN	5 (4)	176.80	9	3.19e-004	19.84	Biotinidase OS=Homo sapiens GN=BTD PE=1 SV=2	7.56e+004	3.82e+005	8.95e+004	7.75e+005	2.39e+005	4.23e+005	3.34e+005	2.68e+005	2.70e+005	3.91e+004	1.84e+005	8.40e+004
C1R_HUMAN	22 (19)	828.12	37	1.06e-003	4.92	Complement C1r subcomponent OS=Homo sapiens GN=C1R PE=1 SV=2	1.27e+006	3.46e+006	1.69e+006	2.32e+006	1.29e+006	1.35e+006	1.59e+006	2.04e+006	2.50e+006	1.60e+006	2.26e+006	7.05e+005
C1S_HUMAN	20 (15)	891.39	32	3.10e-009	4.75	Complement C1s subcomponent OS=Homo sapiens GN=C1S PE=1 SV=1	1.03e+006	2.92e+006	1.22e+006	3.05e+006	1.36e+006	2.00e+006	1.74e+006	1.97e+006	1.41e+006	6.41e+005	1.87e+006	9.03e+005
C4BPA_HUMAN	25 (22)	1346.89	43	1.06e-009	5.67	C4b-binding protein alpha chain OS=Homo sapiens GN=C4BPA PE=1 SV=2	3.37e+006	8.29e+006	3.74e+006	3.55e+006	6.39e+006	5.64e+006	4.81e+006	5.87e+006	3.13e+006	2.13e+006	4.44e+006	1.46e+006
C4BPB_HUMAN	6 (4)	286.03	24	7.59e-003	3.93	C4b-binding protein beta chain OS=Homo sapiens GN=C4BPB PE=1 SV=1	3.50e+005	4.18e+005	3.37e+005	2.38e+005	4.83e+005	4.59e+005	3.96e+005	4.23e+005	3.19e+005	1.40e+005	3.20e+005	1.23e+005
CAH1_HUMAN	4 (3)	196.04	18	1.36e-007	255.08	Carbonic anhydrase 1 OS=Homo sapiens GN=CA1 PE=1 SV=2	1.50e+005	1.41e+006	1.53e+005	1.89e+005	7.50e+004	7.37e+004	1.34e+005	4.81e+005	6.98e+004	5532.97	9.48e+004	4.22e+004
CBG_HUMAN	8 (5)	351.69	20	0.03	6.10	Corticosteroid-binding globulin OS=Homo sapiens GN=SERPINA6 PE=1 SV=1	4.53e+005	1.54e+006	6.34e+005	1.19e+006	5.10e+005	6.38e+005	8.62e+005	6.81e+005	4.70e+005	1.35e+006	4.68e+005	2.53e+005
CBPB2_HUMAN	7 (6)	237.99	15	3.74e-009	15.02	Carboxypeptidase B2 OS=Homo sapiens GN=CPB2 PE=1 SV=2	1.35e+005	3.40e+005	1.50e+005	4.20e+005	2.06e+005	3.00e+005	2.90e+005	2.35e+005	1.05e+005	1.51e+005	8.86e+004	2.79e+004
CBPN_HUMAN	8 (4)	421.91	24	2.54e-009	61.08	Carboxypeptidase N catalytic chain OS=Homo sapiens GN=CPN1 PE=1 SV=1	2.47e+005	3.55e+005	2.36e+005	3.98e+005	3.72e+005	2.24e+005	3.05e+005	2.94e+005	5.30e+005	8682.27	3.39e+005	5.98e+004
CD5L_HUMAN	11 (10)	696.66	40	3.07e-007	6.14	CD5 antigen-like OS=Homo sapiens GN=CD5L PE=1 SV=1	2.02e+006	4.08e+006	1.67e+006	2.53e+006	9.21e+005	1.81e+006	2.64e+006	1.09e+006	9.82e+005	6.64e+005	7.28e+005	1.32e+006
CDC5L_HUMAN	4 (3)	20.62	2	4.82e-003	19.67	Cell division cycle 5-like protein OS=Homo sapiens GN=CDC5L PE=1 SV=2	1.67e+005	9.68e+005	1.43e+005	6.04e+005	7.68e+004	1.35e+005	1.60e+005	9.16e+004	1.02e+005	4.92e+004	5.70e+004	1.13e+005
CERU_HUMAN	55 (51)	5712.55	58	7.39e-007	3.63	Ceruloplasmin OS=Homo sapiens GN=CP PE=1 SV=1	3.48e+007	7.25e+007	4.88e+007	8.06e+007	3.42e+007	2.22e+007	4.61e+007	3.92e+007	4.78e+007	4.72e+007	5.44e+007	5.17e+007
CFAB_HUMAN	34 (33)	2769.01	47	9.15e-010	8.85	Complement factor B OS=Homo sapiens GN=CFB PE=1 SV=2	1.00e+007	4.13e+007	1.19e+007	2.77e+007	1.30e+007	1.96e+007	1.65e+007	1.95e+007	1.73e+007	4.67e+006	1.75e+007	1.23e+007
CFAH_HUMAN	47 (37)	3134.11	46	3.09e-009	14.16	Complement factor H OS=Homo sapiens GN=CFH PE=1 SV=4	7.13e+006	2.73e+007	8.42e+006	9.98e+006	1.10e+007	7.30e+006	1.17e+007	1.37e+007	9.93e+006	1.93e+006	1.08e+007	4.02e+006
CFAI_HUMAN	11 (9)	669.97	23	3.46e-008	8.97	Complement factor I OS=Homo sapiens GN=CFI PE=1 SV=2	9.08e+005	2.04e+006	1.16e+006	1.96e+006	1.70e+006	1.96e+006	1.10e+006	1.78e+006	1.81e+006	2.28e+005	1.58e+006	4.07e+005
CHD6_HUMAN	12 (6)	47.10	3	1.57e-005	16.82	Chromodomain-helicase-DNA-binding protein 6 OS=Homo sapiens GN=CHD6 PE=1 SV=4	4.04e+006	1.30e+007	2.91e+006	1.97e+007	3.10e+006	5.76e+006	7.83e+006	5.20e+006	2.51e+006	1.76e+006	2.69e+006	1.17e+006
CHLE_HUMAN	8 (6)	112.76	8	1.52e-007	39.82	Cholinesterase OS=Homo sapiens GN=BCHE PE=1 SV=1	1.47e+005	4.42e+005	4.81e+004	1.44e+005	1.42e+005	1.34e+005	2.65e+005	9.24e+004	5.63e+004	1.11e+004	5.97e+004	6.46e+004
CLUS_HUMAN	21 (16)	1622.14	40	7.31e-003	3.03	Clusterin OS=Homo sapiens GN=CLU PE=1 SV=1	6.56e+006	1.85e+007	9.13e+006	1.65e+007	8.22e+006	1.02e+007	7.45e+006	9.03e+006	6.15e+006	8.86e+006	7.10e+006	6.12e+006
CNDP1_HUMAN	5 (3)	146.66	10	5.86e-004	383.56	Beta-Ala-His dipeptidase OS=Homo sapiens GN=CNDP1 PE=1 SV=4	1.06e+004	3.03e+006	1.04e+004	1.17e+005	4.53e+004	4.40e+004	4.16e+004	3.80e+004	7901.28	8.42e+004	3.68e+004	7.62e+004
CO2_HUMAN	16 (10)	784.16	22	4.51e-004	7.51	Complement C2 OS=Homo sapiens GN=C2 PE=1 SV=2	2.76e+005	1.96e+006	2.92e+005	8.36e+005	4.20e+005	4.70e+005	2.62e+005	4.87e+005	3.44e+005	4.13e+005	3.30e+005	3.46e+005
CO3_HUMAN	144 (125)	1.39e+004	83	5.82e-006	3.44	Complement C3 OS=Homo sapiens GN=C3 PE=1 SV=2	1.15e+008	3.94e+008	1.57e+008	3.63e+008	1.33e+008	1.75e+008	1.43e+008	1.57e+008	1.71e+008	2.48e+008	1.60e+008	2.15e+008
CO5_HUMAN	47 (40)	2214.95	29	2.63e-003	10.41	Complement C5 OS=Homo sapiens GN=C5 PE=1 SV=4	1.87e+006	1.13e+007	2.64e+006	6.03e+006	3.42e+006	4.36e+006	3.89e+006	4.06e+006	3.59e+006	1.95e+007	2.89e+006	3.33e+006
CO6_HUMAN	23 (16)	1205.62	24	3.10e-004	4.31	Complement component C6 OS=Homo sapiens GN=C6 PE=1 SV=3	8.73e+005	3.45e+006	1.05e+006	3.15e+006	9.74e+005	1.11e+006	2.14e+006	1.10e+006	1.23e+006	1.16e+006	8.00e+005	9.78e+005
CO7_HUMAN	24 (20)	1298.99	34	2.62e-011	10.56	Complement component C7 OS=Homo sapiens GN=C7 PE=1 SV=2	2.15e+006	3.76e+006	1.65e+006	6.28e+006	1.77e+006	3.30e+006	3.48e+006	2.26e+006	1.57e+006	7.99e+005	5.95e+005	1.67e+006
CO8A_HUMAN	16 (13)	968.85	30	9.53e-009	12.62	Complement component C8 alpha chain OS=Homo sapiens GN=C8A PE=1 SV=2	6.96e+005	2.02e+006	8.68e+005	2.27e+006	1.12e+006	1.04e+006	2.05e+006	1.31e+006	1.83e+006	1.80e+005	1.27e+006	2.42e+005
CO8B_HUMAN	12 (7)	575.06	20	2.89e-007	24.68	Complement component C8 beta chain OS=Homo sapiens GN=C8B PE=1 SV=3	1.90e+005	5.28e+005	2.57e+005	5.21e+005	3.88e+005	3.14e+005	7.65e+005	3.85e+005	5.60e+005	1.84e+005	3.20e+005	3.10e+004
CO9_HUMAN	21 (13)	941.05	38	0.24	2.86	Complement component C9 OS=Homo sapiens GN=C9 PE=1 SV=2	1.94e+006	3.47e+006	2.06e+006	2.74e+006	2.20e+006	2.29e+006	1.65e+006	3.25e+006	3.31e+006	2.60e+006	2.94e+006	4.73e+006
CPN2_HUMAN	11 (6)	362.03	23	1.20e-006	8.50	Carboxypeptidase N subunit 2 OS=Homo sapiens GN=CPN2 PE=1 SV=3	6.53e+005	1.27e+006	6.27e+005	4.84e+005	6.86e+005	4.99e+005	3.19e+005	5.64e+005	5.62e+005	1.49e+005	6.92e+005	1.09e+006
DZIP1_HUMAN	5 (3)	25.03	4	4.28e-006	98.38	Zinc finger protein DZIP1 OS=Homo sapiens GN=DZIP1 PE=1 SV=1	5.77e+004	6.58e+005	1.16e+005	1.69e+005	5.42e+004	2.04e+004	1.07e+005	6.58e+004	6.50e+004	6683.72	1.92e+004	2.58e+004
ECM1_HUMAN	5 (4)	98.24	10	1.82e-004	40.82	Extracellular matrix protein 1 OS=Homo sapiens GN=ECM1 PE=1 SV=2	6.60e+004	4.07e+005	8.06e+004	1.56e+005	6.24e+004	9.57e+004	1.64e+005	1.20e+005	4.78e+004	9962.73	8.35e+004	2.92e+004
F13A_HUMAN	9 (3)	200.53	7	1.74e-007	39.72	Coagulation factor XIII A chain OS=Homo sapiens GN=F13A1 PE=1 SV=4	9.19e+004	1.23e+005	8.42e+004	1.26e+005	6.45e+004	6.47e+004	7.18e+004	9.44e+004	7.03e+004	3184.07	5.55e+004	6.02e+004
F13B_HUMAN	4	148.77	7	0.15	2.62	Coagulation factor XIII B chain OS=Homo sapiens GN=F13B PE=1 SV=3	1.27e+005	1.39e+005	1.31e+005	1.96e+005	1.78e+005	7.46e+004	1.40e+005	1.74e+005	1.44e+005	7.49e+004	1.41e+005	1.30e+005
FA10_HUMAN	9 (7)	363.19	18	6.17e-007	10.70	Coagulation factor X OS=Homo sapiens GN=F10 PE=1 SV=2	8.65e+004	5.44e+005	1.10e+005	5.56e+005	2.18e+005	2.02e+005	3.21e+005	2.54e+005	1.72e+005	5.20e+004	1.39e+005	1.26e+005
FA12_HUMAN	10 (8)	462.86	20	5.26e-009	9.65	Coagulation factor XII OS=Homo sapiens GN=F12 PE=1 SV=3	3.89e+005	1.79e+006	5.39e+005	5.44e+005	2.45e+005	3.42e+005	4.24e+005	3.84e+005	1.86e+005	2.14e+005	2.15e+005	3.99e+005
FA9_HUMAN	7 (5)	138.78	11	2.07e-003	5.37	Coagulation factor IX OS=Homo sapiens GN=F9 PE=1 SV=2	5.26e+006	1.34e+006	3.50e+006	1.21e+006	4.69e+006	2.32e+006	1.17e+006	3.79e+006	5.53e+006	1.03e+006	5.50e+006	1.45e+006
FAK2_HUMAN	5 (3)	25.61	3	0.04	23.50	Protein-tyrosine kinase 2-beta OS=Homo sapiens GN=PTK2B PE=1 SV=2	1.47e+005	2.42e+005	1.13e+005	7.54e+004	1.37e+005	2.24e+005	1.32e+005	1.02e+005	1.20e+005	3.90e+005	5.33e+004	1.66e+004
FCN3_HUMAN	5 (3)	210.07	11	1.34e-006	93.64	Ficolin-3 OS=Homo sapiens GN=FCN3 PE=1 SV=2	8.73e+004	9.44e+005	1.53e+005	2.79e+005	1.56e+005	3.58e+005	2.40e+005	2.10e+005	5.84e+004	2.11e+004	8.82e+004	1.01e+004
FETUA_HUMAN	19 (15)	1262.31	50	3.99e-003	8.18	Alpha-2-HS-glycoprotein OS=Homo sapiens GN=AHSG PE=1 SV=1	5.23e+006	1.91e+007	9.77e+006	4.28e+007	7.53e+006	8.48e+006	2.01e+007	1.27e+007	7.96e+006	1.71e+007	1.39e+007	1.63e+007
FIBA_HUMAN	61 (53)	6400.75	50	1.23e-006	4.64	Fibrinogen alpha chain OS=Homo sapiens GN=FGA PE=1 SV=2	1.38e+008	3.36e+008	8.66e+007	2.82e+008	1.61e+008	1.55e+008	1.39e+008	2.06e+008	1.15e+008	7.23e+007	1.32e+008	1.10e+008
FIBB_HUMAN	50 (43)	6272.52	81	5.13e-005	2.56	Fibrinogen beta chain OS=Homo sapiens GN=FGB PE=1 SV=2	2.03e+008	3.04e+008	1.38e+008	3.38e+008	2.68e+008	2.12e+008	1.71e+008	2.81e+008	2.26e+008	1.32e+008	3.01e+008	2.14e+008
FIBG_HUMAN	35 (27)	3514.35	72	5.18e-007	7.00	Fibrinogen gamma chain OS=Homo sapiens GN=FGG PE=1 SV=3	8.70e+007	2.03e+008	7.14e+007	2.47e+008	1.29e+008	1.28e+008	1.16e+008	1.51e+008	9.06e+007	3.52e+007	1.12e+008	6.30e+007
FINC_HUMAN	78 (67)	6828.37	47	3.28e-012	4.58	Fibronectin OS=Homo sapiens GN=FN1 PE=1 SV=4	1.11e+007	3.22e+007	1.20e+007	3.60e+007	2.40e+007	2.91e+007	3.00e+007	2.04e+007	7.87e+006	9.95e+006	3.29e+007	2.21e+007
FSD2_HUMAN	3	38.08	5	0.01	1995.82	Fibronectin type III and SPRY domain-containing protein 2 OS=Homo sapiens GN=FSD2 PE=2 SV=1	2511.48	4663.31	3259.25	3.73e+004	1.44e+004	5.73e+004	7.29e+004	4.13e+004	9524.66	5.66e+004	7810.05	5.01e+006
GELS_HUMAN	22 (18)	1435.19	38	7.08e-003	3.00	Gelsolin OS=Homo sapiens GN=GSN PE=1 SV=1	3.50e+006	5.29e+006	2.82e+006	4.63e+006	2.19e+006	1.76e+006	4.23e+006	4.21e+006	3.22e+006	3.21e+006	3.32e+006	4.37e+006
GPX3_HUMAN	6 (5)	238.59	32	1.29e-008	6.11	Glutathione peroxidase 3 OS=Homo sapiens GN=GPX3 PE=1 SV=2	2.58e+005	7.38e+005	3.73e+005	3.46e+005	2.91e+005	4.24e+005	2.53e+005	2.69e+005	2.37e+005	1.21e+005	3.10e+005	5.41e+005
HABP2_HUMAN	9 (4)	170.29	16	0.07	13.39	Hyaluronan-binding protein 2 OS=Homo sapiens GN=HABP2 PE=1 SV=1	5.90e+004	3.99e+005	2.98e+004	2.34e+005	1.37e+005	2.14e+005	2.32e+005	1.64e+005	6.18e+004	7.98e+004	8.70e+004	2.88e+005
HBA_HUMAN	10 (8)	1057.79	91	3.36e-011	6.75	Hemoglobin subunit alpha OS=Homo sapiens GN=HBA1 PE=1 SV=2	1.25e+007	6.78e+007	1.03e+007	4.54e+007	1.19e+007	1.58e+007	1.61e+007	4.99e+007	1.01e+007	1.12e+007	1.36e+007	1.14e+007
HBB_HUMAN	15 (6)	2195.03	95	7.82e-007	4.13	Hemoglobin subunit beta OS=Homo sapiens GN=HBB PE=1 SV=2	1.74e+007	4.35e+007	1.40e+007	2.22e+007	1.42e+007	1.22e+007	1.05e+007	3.64e+007	1.89e+007	2.30e+007	2.32e+007	2.29e+007
HBD_HUMAN	12 (3)	1333.37	74	4.85e-005	24.46	Hemoglobin subunit delta OS=Homo sapiens GN=HBD PE=1 SV=2	1.50e+005	1.01e+006	1.10e+005	5.35e+005	1.61e+005	1.95e+005	2.19e+005	6.34e+005	8.59e+004	4.12e+004	1.30e+005	1.39e+005
HEMO_HUMAN	28 (27)	2708.27	60	3.44e-008	2.96	Hemopexin OS=Homo sapiens GN=HPX PE=1 SV=2	7.16e+007	1.81e+008	1.36e+008	1.03e+008	9.84e+007	8.69e+007	6.41e+007	1.00e+008	1.05e+008	1.23e+008	1.14e+008	1.90e+008
HEP2_HUMAN	22 (16)	1165.01	44	4.57e-004	3.08	Heparin cofactor 2 OS=Homo sapiens GN=SERPIND1 PE=1 SV=3	1.51e+006	2.77e+006	2.71e+006	2.57e+006	2.65e+006	1.94e+006	1.83e+006	1.83e+006	3.42e+006	1.11e+006	2.82e+006	2.06e+006
HGFA_HUMAN	3	120.92	3	1.03e-003	28.76	Hepatocyte growth factor activator OS=Homo sapiens GN=HGFAC PE=1 SV=1	8257.45	2594.14	1.06e+004	4.39e+004	1.01e+004	1.84e+004	7.12e+004	2.74e+004	9432.91	9557.96	1.77e+004	2477.43
HMCN1_HUMAN	14 (3)	97.88	1.5	1.13e-006	5.65	Hemicentin-1 OS=Homo sapiens GN=HMCN1 PE=1 SV=2	9.56e+005	3.20e+005	6.41e+005	7.71e+005	4.71e+005	4.00e+005	5.61e+005	5.03e+005	4.49e+005	1.78e+005	8.36e+005	1.69e+005
HPT_HUMAN	36 (18)	4513.45	69	4.03e-004	4.53	Haptoglobin OS=Homo sapiens GN=HP PE=1 SV=1	3.10e+008	2.63e+008	3.46e+008	5.64e+008	3.39e+008	6.95e+008	2.25e+008	3.07e+008	3.45e+008	1.53e+008	3.32e+008	2.38e+008
HPTR_HUMAN	23 (5)	2351.59	53	1.15e-003	15.72	Haptoglobin-related protein OS=Homo sapiens GN=HPR PE=1 SV=2	8.13e+005	2.44e+006	7.28e+005	9.95e+005	1.47e+006	1.55e+005	3.51e+005	7.00e+005	1.62e+006	6.34e+005	5.77e+005	1.17e+006
HRG_HUMAN	19	1746.78	39	2.07e-007	10.87	Histidine-rich glycoprotein OS=Homo sapiens GN=HRG PE=1 SV=1	1.89e+006	1.28e+007	2.43e+006	3.32e+006	3.84e+006	2.66e+006	3.48e+006	3.41e+006	1.85e+006	1.18e+006	2.96e+006	5.00e+006
IC1_HUMAN	15 (13)	1254.73	32	1.58e-011	4.96	Plasma protease C1 inhibitor OS=Homo sapiens GN=SERPING1 PE=1 SV=2	2.37e+006	1.18e+007	4.47e+006	6.75e+006	3.91e+006	4.08e+006	6.60e+006	6.72e+006	4.90e+006	3.89e+006	3.81e+006	3.18e+006
IGHA1_HUMAN	17 (7)	2088.30	75	6.07e-008	7.40	Ig alpha-1 chain C region OS=Homo sapiens GN=IGHA1 PE=1 SV=2	6.67e+007	2.76e+008	6.81e+007	3.23e+008	5.68e+007	4.58e+007	5.69e+007	6.38e+007	1.38e+008	1.87e+008	8.96e+007	3.39e+008
IGHA2_HUMAN	14 (4)	1563.91	63	6.61e-009	11.51	Ig alpha-2 chain C region OS=Homo sapiens GN=IGHA2 PE=1 SV=3	3.61e+006	1.32e+006	1.52e+007	6.26e+006	3.36e+006	3.49e+006	2.70e+006	2.95e+006	6.01e+006	4.95e+006	9.38e+006	1.04e+007
IGHD_HUMAN	5 (4)	98.49	10	0.04	293.33	Ig delta chain C region OS=Homo sapiens GN=IGHD PE=1 SV=2	5771.78	1.08e+004	2.19e+004	5.35e+005	1822.68	7537.86	5490.98	4402.65	1.03e+004	8.16e+004	2156.83	9738.42
IGHG1_HUMAN	7 (4)	697.15	33	6.44e-007	16.52	Ig gamma-1 chain C region OS=Homo sapiens GN=IGHG1 PE=1 SV=1	1.25e+006	5.46e+006	1.16e+006	1.36e+006	1.57e+006	3.31e+005	4.25e+005	1.03e+006	1.64e+006	1.17e+006	1.23e+006	6.62e+005
IGHG3_HUMAN	8 (3)	539.35	27	2.09e-005	33.25	Ig gamma-3 chain C region OS=Homo sapiens GN=IGHG3 PE=1 SV=2	5.87e+004	1.29e+006	2.68e+005	9.43e+005	1.02e+005	3.88e+004	5.62e+004	1.19e+005	2.98e+005	6.06e+004	1.01e+005	8.07e+005
IGHM_HUMAN	20 (6)	2069.92	48	5.29e-011	11.12	Ig mu chain C region OS=Homo sapiens GN=IGHM PE=1 SV=3	2.11e+007	2.22e+007	1.78e+007	7.98e+006	4.93e+006	6.30e+006	8.06e+006	3.61e+006	6.86e+006	2.00e+006	3.38e+006	1.22e+007
IGJ_HUMAN	5	376.02	37	6.58e-011	14.31	Immunoglobulin J chain OS=Homo sapiens GN=IGJ PE=1 SV=4	2.87e+006	8.21e+006	2.51e+006	7.85e+006	1.53e+006	1.67e+006	3.90e+006	1.62e+006	2.22e+006	5.74e+005	1.07e+006	2.13e+006
IGKC_HUMAN	8	1575.51	88	1.76e-004	4.93	Ig kappa chain C region OS=Homo sapiens GN=IGKC PE=1 SV=1	1.09e+007	5.21e+007	1.51e+007	5.22e+007	1.34e+007	1.06e+007	1.31e+007	1.20e+007	2.65e+007	1.48e+007	1.96e+007	3.24e+007
INO80_HUMAN	10 (3)	30.84	3	0.05	6.45	DNA helicase INO80 OS=Homo sapiens GN=INO80 PE=1 SV=2	4.09e+005	1.01e+006	5.32e+005	3.39e+005	2.55e+005	1.57e+005	2.28e+005	1.79e+005	3.50e+005	3.55e+005	3.02e+005	2.04e+005
ITIH1_HUMAN	29 (22)	2331.03	40	5.54e-004	7.02	Inter-alpha-trypsin inhibitor heavy chain H1 OS=Homo sapiens GN=ITIH1 PE=1 SV=3	8.15e+006	1.24e+007	1.10e+007	1.05e+007	7.78e+006	5.49e+006	8.04e+006	8.59e+006	1.00e+007	1.27e+007	9.86e+006	3.86e+007
ITIH2_HUMAN	42 (33)	3384.46	43	2.27e-006	2.15	Inter-alpha-trypsin inhibitor heavy chain H2 OS=Homo sapiens GN=ITIH2 PE=1 SV=2	1.78e+007	2.67e+007	2.11e+007	2.96e+007	1.70e+007	1.64e+007	2.29e+007	1.96e+007	2.07e+007	2.12e+007	2.47e+007	3.53e+007
ITIH3_HUMAN	17 (10)	743.28	20	5.69e-008	9.53	Inter-alpha-trypsin inhibitor heavy chain H3 OS=Homo sapiens GN=ITIH3 PE=1 SV=2	6.45e+005	1.36e+006	6.69e+005	1.96e+005	1.94e+005	4.60e+005	6.43e+005	9.46e+005	9.39e+005	5.55e+005	1.23e+006	1.85e+006
ITIH4_HUMAN	33 (30)	2729.20	46	3.64e-003	3.24	Inter-alpha-trypsin inhibitor heavy chain H4 OS=Homo sapiens GN=ITIH4 PE=1 SV=4	8.82e+006	2.80e+007	1.24e+007	2.24e+007	1.05e+007	9.39e+006	1.75e+007	1.36e+007	1.11e+007	1.38e+007	1.15e+007	2.86e+007
KAIN_HUMAN	10 (8)	421.09	23	3.46e-008	18.34	Kallistatin OS=Homo sapiens GN=SERPINA4 PE=1 SV=3	3.77e+005	1.91e+006	3.61e+005	1.14e+006	3.53e+005	5.66e+005	6.22e+005	3.28e+005	1.91e+005	1.04e+005	2.48e+005	2.45e+005
KLKB1_HUMAN	22 (20)	1073.92	37	3.15e-006	14.28	Plasma kallikrein OS=Homo sapiens GN=KLKB1 PE=1 SV=1	1.25e+006	3.48e+006	1.03e+006	2.24e+006	1.66e+006	1.85e+006	1.55e+006	1.26e+006	6.75e+005	6.06e+005	5.12e+005	2.44e+005
KNG1_HUMAN	30 (23)	1818.80	38	6.33e-006	13.62	Kininogen-1 OS=Homo sapiens GN=KNG1 PE=1 SV=2	2.71e+006	1.51e+007	4.67e+006	7.61e+006	3.80e+006	4.91e+006	4.60e+006	4.91e+006	3.93e+006	1.79e+006	3.64e+006	2.44e+007
LG3BP_HUMAN	6 (4)	185.49	13	3.22e-005	13.30	Galectin-3-binding protein OS=Homo sapiens GN=LGALS3BP PE=1 SV=1	4.92e+004	9.23e+004	5.00e+004	4.27e+004	2.63e+004	7.98e+004	3.31e+004	5.26e+004	3.70e+004	1.38e+004	1.83e+005	1.45e+004
LITD1_HUMAN	6 (3)	42.07	2	2.67e-004	72.73	LINE-1 type transposase domain-containing protein 1 OS=Homo sapiens GN=L1TD1 PE=1 SV=1	2.74e+005	3.77e+006	2.25e+005	3.69e+005	2.00e+005	9.01e+004	2.19e+005	1.32e+005	8.20e+004	1.44e+005	1.54e+005	5.18e+004
LUM_HUMAN	5 (3)	254.53	15	0.66	7.83	Lumican OS=Homo sapiens GN=LUM PE=1 SV=2	2.91e+005	4.10e+005	9.35e+004	4.17e+005	9.92e+004	2.29e+005	4.48e+005	2.70e+005	1.63e+005	7.32e+005	2.69e+005	3.77e+005
LV301_HUMAN	3	153.33	34	4.47e-006	162.27	Ig lambda chain V-III region SH OS=Homo sapiens PE=1 SV=1	1.21e+004	6.66e+005	4103.97	5.80e+004	9470.31	3.20e+004	1.03e+004	1.87e+004	3.35e+004	3.65e+004	1.23e+004	2.25e+005
LYVE1_HUMAN	3	17.15	5	2.19e-008	270.99	Lymphatic vessel endothelial hyaluronic acid receptor 1 OS=Homo sapiens GN=LYVE1 PE=1 SV=2	3.55e+005	1.82e+006	4.23e+005	5.73e+005	6.13e+005	4.69e+005	6.11e+005	3.87e+005	2.75e+005	6703.77	4.02e+005	7.33e+004
MDN1_HUMAN	17 (4)	44.77	2	0.04	60.68	Midasin OS=Homo sapiens GN=MDN1 PE=1 SV=2	8.20e+004	3.20e+005	1.44e+005	8.00e+004	2.37e+004	9.03e+004	2.80e+004	2.26e+004	5268.60	1.34e+005	8925.48	5.09e+004
MTMR2_HUMAN	5 (3)	17.81	9	1.95e-004	21.15	Myotubularin-related protein 2 OS=Homo sapiens GN=MTMR2 PE=1 SV=4	2.00e+005	2.76e+005	5.95e+005	4.03e+005	1.01e+005	9.13e+004	3.15e+005	7.88e+004	9.58e+004	3.08e+004	4.37e+004	6.51e+005
MUC16_HUMAN	21 (5)	45.69	0.5	5.91e-003	13.14	Mucin-16 OS=Homo sapiens GN=MUC16 PE=1 SV=2	2.46e+007	2.60e+006	3.42e+007	6.09e+006	1.30e+007	7.08e+006	4.32e+006	1.43e+007	1.78e+007	1.21e+007	3.25e+007	9.91e+006
NEBU_HUMAN	31 (6)	126.19	5	3.42e-003	13.02	Nebulin OS=Homo sapiens GN=NEB PE=1 SV=4	1.12e+005	5.70e+005	2.22e+005	3.98e+005	5.59e+005	8.07e+005	7.27e+005	6.45e+005	7.51e+005	2.69e+005	3.64e+005	1.45e+006
NRAP_HUMAN	17 (5)	57.44	8	0.08	13.21	Nebulin-related-anchoring protein OS=Homo sapiens GN=NRAP PE=2 SV=2	2.06e+005	1.93e+005	1.01e+005	1.22e+006	3.29e+005	2.04e+005	5.53e+005	6.35e+005	6.15e+005	7.10e+005	4.60e+005	1.34e+006
PCLO_HUMAN	22 (5)	91.47	2	6.62e-007	40.66	Protein piccolo OS=Homo sapiens GN=PCLO PE=1 SV=4	6.26e+006	1.28e+007	1.66e+006	4.18e+006	1.97e+006	3.15e+006	5.96e+006	1.05e+006	8.05e+005	7.24e+005	8.37e+005	3.15e+005
PEDF_HUMAN	11 (9)	432.64	26	5.62e-003	13.58	Pigment epithelium-derived factor OS=Homo sapiens GN=SERPINF1 PE=1 SV=4	6.14e+005	1.63e+006	5.44e+005	1.78e+006	9.60e+005	8.61e+005	8.04e+005	1.05e+006	5.74e+005	6.52e+005	5.47e+005	1.31e+005
PGRP2_HUMAN	9 (7)	510.73	21	1.05e-004	4.04	N-acetylmuramoyl-L-alanine amidase OS=Homo sapiens GN=PGLYRP2 PE=1 SV=1	7.68e+005	1.01e+006	8.36e+005	1.28e+006	5.88e+005	5.68e+005	1.45e+006	9.85e+005	6.00e+005	3.77e+005	6.44e+005	3.60e+005
PLEC_HUMAN	18 (4)	77.33	4	2.18e-004	87.56	Plectin OS=Homo sapiens GN=PLEC PE=1 SV=3	2.54e+004	3956.13	1.31e+004	3.46e+005	8.25e+004	1.05e+005	1.89e+005	1.06e+005	7.51e+004	7.64e+004	3.39e+004	6.82e+004
PLMN_HUMAN	44 (38)	3834.28	65	3.03e-006	3.86	Plasminogen OS=Homo sapiens GN=PLG PE=1 SV=2	1.76e+007	3.95e+007	2.33e+007	6.42e+007	2.84e+007	2.97e+007	3.06e+007	2.97e+007	2.21e+007	1.66e+007	2.20e+007	2.13e+007
PON1_HUMAN	14 (12)	1111.94	62	3.12e-007	6.66	Serum paraoxonase/arylesterase 1 OS=Homo sapiens GN=PON1 PE=1 SV=3	4.84e+006	4.68e+006	5.35e+006	5.28e+006	2.57e+006	2.78e+006	3.22e+006	2.39e+006	3.82e+006	1.59e+007	4.12e+006	1.05e+007
PROS_HUMAN	8	443.33	15	1.49e-004	16.33	Vitamin K-dependent protein S OS=Homo sapiens GN=PROS1 PE=1 SV=1	1.82e+005	1.76e+006	2.10e+005	9.49e+005	6.81e+005	6.69e+005	7.81e+005	8.47e+005	2.82e+005	1.07e+005	4.12e+005	2.82e+005
PZP_HUMAN	20 (8)	1000.06	15	1.25e-009	62.34	Pregnancy zone protein OS=Homo sapiens GN=PZP PE=1 SV=4	3.56e+005	2.13e+004	1.84e+004	5.01e+004	5.59e+004	7274.23	2.66e+005	5711.77	5806.99	9.31e+004	2.59e+004	2.61e+004
RET4_HUMAN	14 (11)	879.96	78	0.11	3.47	Retinol-binding protein 4 OS=Homo sapiens GN=RBP4 PE=1 SV=3	5.73e+006	4.86e+006	6.69e+006	3.78e+006	8.52e+006	5.23e+006	2.46e+006	6.41e+006	6.17e+006	5.10e+006	5.84e+006	4.94e+006
SAA4_HUMAN	8	538.62	52	7.63e-005	14.42	Serum amyloid A-4 protein OS=Homo sapiens GN=SAA4 PE=1 SV=2	3.78e+006	1.10e+007	4.25e+006	2.69e+007	4.83e+006	8.27e+006	7.24e+006	7.21e+006	4.99e+006	2.96e+006	4.12e+006	1.86e+006
SAMP_HUMAN	4	279.65	16	9.58e-007	14.53	Serum amyloid P-component OS=Homo sapiens GN=APCS PE=1 SV=2	9.82e+004	1.12e+005	5.67e+004	6.85e+004	2.74e+005	3.12e+005	2.57e+004	2.58e+004	2.15e+004	1.01e+005	1.55e+005	2.53e+004
SFSWA_HUMAN	8 (3)	44.07	7	1.25e-008	45.42	Splicing factor, suppressor of white-apricot homolog OS=Homo sapiens GN=SFSWAP PE=1 SV=3	1.14e+005	6.19e+005	7.16e+005	2.86e+005	4.90e+005	4.36e+005	2.85e+005	5.12e+005	1.16e+006	2.56e+004	5.84e+005	2.81e+005
SPTCS_HUMAN	15 (4)	90.86	5	1.43e-004	11.38	Spatacsin OS=Homo sapiens GN=SPG11 PE=1 SV=3	2.32e+006	6.27e+005	3.56e+005	5.20e+005	2.99e+005	3.07e+005	7.23e+005	5.16e+005	4.45e+005	7.46e+005	1.20e+006	2.04e+005
TET2_HUMAN	9 (4)	21.51	1	3.98e-003	9.33	Methylcytosine dioxygenase TET2 OS=Homo sapiens GN=TET2 PE=1 SV=3	2.78e+005	2.31e+005	5.17e+004	1.60e+005	2.89e+005	2.73e+005	4.82e+005	1.73e+005	2.58e+005	1.43e+005	2.27e+005	6.34e+004
TETN_HUMAN	4 (3)	111.61	19	3.26e-004	59.89	Tetranectin OS=Homo sapiens GN=CLEC3B PE=1 SV=3	4.14e+004	1.07e+005	5.24e+004	4.50e+004	3.39e+004	2.61e+004	4.61e+004	3.55e+004	5.35e+004	1779.39	2.77e+004	3.62e+004
THBG_HUMAN	10 (8)	438.61	20	3.96e-007	32.54	Thyroxine-binding globulin OS=Homo sapiens GN=SERPINA7 PE=1 SV=2	2.23e+005	9.04e+005	3.70e+005	5.40e+005	1.64e+005	5.57e+005	5.12e+005	5.06e+005	6.00e+005	2.78e+004	3.78e+005	6.49e+005
THRB_HUMAN	31 (29)	2825.22	56	1.42e-004	2.87	Prothrombin OS=Homo sapiens GN=F2 PE=1 SV=2	1.14e+007	3.12e+007	1.55e+007	2.85e+007	1.77e+007	1.50e+007	2.14e+007	1.53e+007	1.08e+007	1.70e+007	1.31e+007	1.09e+007
TITIN_HUMAN	152 (34)	418.43	2	0.07	3.05	Titin OS=Homo sapiens GN=TTN PE=1 SV=4	2.30e+007	3.61e+007	1.67e+007	1.60e+007	2.05e+007	1.18e+007	1.43e+007	1.59e+007	1.61e+007	1.20e+007	2.52e+007	1.32e+007
TRFE_HUMAN	81 (70)	9063.36	85	5.94e-009	4.34	Serotransferrin OS=Homo sapiens GN=TF PE=1 SV=3	2.78e+008	7.25e+008	3.18e+008	9.41e+008	2.41e+008	3.07e+008	3.93e+008	2.88e+008	2.17e+008	2.98e+008	2.46e+008	4.44e+008
TTHY_HUMAN	11	1714.75	69	1.20e-008	3.58	Transthyretin OS=Homo sapiens GN=TTR PE=1 SV=1	1.92e+007	5.41e+007	2.32e+007	2.96e+007	2.80e+007	3.06e+007	1.51e+007	1.97e+007	1.98e+007	2.12e+007	2.15e+007	3.57e+007
UBP7_HUMAN	12 (3)	33.43	8	1.46e-004	5.17	Ubiquitin carboxyl-terminal hydrolase 7 OS=Homo sapiens GN=USP7 PE=1 SV=2	1.45e+005	7.48e+005	2.09e+005	6.13e+005	3.10e+005	3.64e+005	2.18e+005	3.35e+005	2.46e+005	1.98e+005	2.15e+005	1.74e+005
VP13D_HUMAN	10 (3)	56.06	3	0.04	51.38	Vacuolar protein sorting-associated protein 13D OS=Homo sapiens GN=VPS13D PE=1 SV=1	4.74e+005	1.98e+005	3.34e+005	1.54e+005	1.42e+005	1.93e+005	1.23e+005	1.03e+005	1.08e+005	3.09e+005	8.59e+004	4.41e+006
VTDB_HUMAN	36 (32)	3038.04	73	1.22e-008	6.44	Vitamin D-binding protein OS=Homo sapiens GN=GC PE=1 SV=1	1.96e+007	7.81e+007	3.72e+007	1.26e+008	3.17e+007	2.64e+007	6.35e+007	4.35e+007	3.79e+007	2.23e+007	3.92e+007	6.66e+007
VTNC_HUMAN	12 (11)	1241.16	30	1.36e-006	3.81	Vitronectin OS=Homo sapiens GN=VTN PE=1 SV=1	1.16e+007	2.70e+007	1.54e+007	2.91e+007	1.59e+007	1.64e+007	1.46e+007	1.52e+007	1.08e+007	7.65e+006	1.61e+007	1.62e+007
ZA2G_HUMAN	19 (15)	1583.04	54	1.05e-009	5.68	Zinc-alpha-2-glycoprotein OS=Homo sapiens GN=AZGP1 PE=1 SV=2	4.99e+006	1.06e+007	3.17e+006	1.71e+007	7.89e+006	9.35e+006	5.89e+006	6.75e+006	3.51e+006	1.80e+007	6.95e+006	7.24e+006
