# Supplementary material for: Post-translational modifications of FDA-approved plasma biomarkers in glioblastoma samples
Source: PLoS One. 2017 May 11;12(5):e0177427. doi: 10.1371/journal.pone.0177427 (PMC5426747; doi:10.1371/journal.pone.0177427)
Supplement: S10 Table — (XLSX) [file pone.0177427.s010.xlsx]

## Sheet: Лист1
S10 Table. Phosphorylated peptides of FDA-approved biomarkers in control and GBM plasma samples
Protein name/Peptide Sequence	Mass	Charge	Modifications	Sample number/Average Normalised Abundances
Apolipoprotein(a)			Control	#1	#2	#3	#4	#5	#6	#7	#8	#9	#10	#11	#12
SPVVQDCYHGDGR	1616.6669	2	[1] Phospho (ST)	1.50e+004	0.00	0.00	0.00	0.00	0.00	427.76	255.72	0.00	1242.64	3743.05	606.50
			GBM	#13	#14	#15	#16	#17	#18	#19	#20	#21	#22	#23	#24
IPLYYPNAGLTR	1456.6979	3	[5] Phospho (Y)	2.02e+004	2.30e+004	2.86e+004	5.27e+004	1.36e+004	4.15e+004	3.70e+004	3.87e+004	2.33e+004	14.56	1.91e+004	852.65
IPLYYPNAGLTRNYCR	2257.9073	3	[5] Phospho (Y)|[11] Phospho (ST)|[14] Phospho (Y)	5.33e+004	7.30e+004	8.75e+004	5.05e+004	7.67e+004	7.46e+004	5.55e+004	8.83e+004	7.49e+004	5414.73	8.60e+004	3462.01
Alpha-1-antitrypsin			GBM	#13	#14	#15	#16	#17	#18	#19	#20	#21	#22	#23	#24
VFSNGADLSGVTEEAPLK	1912.8699	3	[3] Phospho (ST)	1.09e+006	4.09e+007	1.74e+006	4.07e+006	1.05e+006	1.16e+006	1.03e+006	1.21e+006	1.25e+006	4.13e+006	9.62e+005	8.32e+005
Alpha-2-antiplasmin			GBM	#13	#14	#15	#16	#17	#18	#19	#20	#21	#22	#23	#24
LVPPMEEDYPQFGSPK	1912.8222	2	[9] Phospho (Y)	3.32e+005	6.29e+004	3.89e+005	6.23e+004	2.17e+005	6.06e+004	4.77e+004	1.92e+005	3.76e+005	3.28e+004	3.89e+005	3.05e+005
Apolipoprotein B-100			Control	#1	#2	#3	#4	#5	#6	#7	#8	#9	#10	#11	#12
FSLDGKAALTELSLGSAYQAMILGVDSK	2964.4890	5	[27] Phospho (ST)	5.80e+004	1.53e+005	3046.41	9.51e+004	1478.70	2.02e+004	1.15e+005	1.92e+004	9.10e+004	1.25e+005	1.03e+005	1.17e+005
GSWKWACPR	1274.5525	2	[2] Phospho (ST)	1.41e+007	1.24e+007	4.81e+006	6.62e+006	3.27e+006	3.25e+006	4.43e+006	1.09e+006	4.42e+006	6.86e+006	5.37e+006	5.00e+006
LTISEQNIQRANLFNK	1968.0074	3	[4] Phospho (ST)	3.35e+005	3.48e+005	1.79e+005	6.14e+005	1.55e+005	5.56e+005	7.51e+005	1.78e+005	5.28e+005	2.51e+005	3.61e+005	3.71e+005
QSMTLSSEVQIPDFDVDLGTILRVNDESTEGK	3618.7023	4	[4] Phospho (ST)	4.40e+005	5.86e+005	5.38e+005	8.34e+005	9.01e+005	8.89e+005	5.91e+005	5.84e+005	6.62e+005	3.02e+005	4.27e+005	4.26e+005
QSMTLSSEVQIPDFDVDLGTILRVNDESTEGK	3618.7027	3	[29] Phospho (ST)	1.79e+006	1.72e+006	5.40e+006	8.80e+006	1.14e+007	4.04e+006	4.43e+006	9.22e+006	8.83e+006	5.10e+006	6.52e+006	7.02e+006
QSMTLSSEVQIPDFDVDLGTILRVNDESTEGK	3618.7023	4	[29] Phospho (ST)	4.40e+005	5.86e+005	5.38e+005	8.34e+005	9.01e+005	8.89e+005	5.91e+005	5.84e+005	6.62e+005	3.02e+005	4.27e+005	4.26e+005
TTLTAFGFASADLIEIGLEGKGFEPTLEALFGK	3682.7418	4	[4] Phospho (ST)|[10] Phospho (ST)|[26] Phospho (ST)	5.04e+004	1.28e+005	7.98e+005	1.59e+005	8.28e+005	1.06e+005	8.26e+004	9.38e+004	1.36e+005	1.88e+005	1.56e+005	1.81e+005
YGMVAQVTQTLKLEDTPK	2180.9751	3	[10] Phospho (ST)|[16] Phospho (ST)	3.82e+006	5.55e+006	1.03e+006	1.95e+006	1.24e+006	6.79e+006	5.04e+006	6.84e+005	3.04e+006	2.76e+006	2.50e+006	2.95e+006
YKLQDFSDQLSDYYEK	2200.8460	4	[7] Phospho (ST)|[14] Phospho (Y)	1.94e+006	5.23e+005	3.33e+005	5.34e+005	1.82e+005	4.47e+005	5.72e+005	2.99e+005	4.46e+005	3.33e+005	4.54e+005	7.46e+005
YKLQDFSDQLSDYYEK	2200.8448	3	[11] Phospho (ST)|[14] Phospho (Y)	3.10e+006	7.79e+005	4.29e+005	2.86e+006	9.80e+005	2.37e+006	3.14e+006	1.34e+006	2.47e+006	2.07e+006	1.80e+006	2.85e+006
			GBM	#13	#14	#15	#16	#17	#18	#19	#20	#21	#22	#23	#24
FSLDGKAALTELSLGSAYQAMILGVDSK	3060.4197	6	[18] Phospho (Y)||[27] Phospho (ST)	1.69e+004	2771.15	5.66e+004	5.46e+005	5.45e+004	6.45e+005	1.46e+005	1.11e+005	9.11e+004	3.50e+004	2.20e+004	1808.16
GSWKWACPR	1274.5524	2	[2] Phospho (ST)	1.37e+006	4.95e+006	2.15e+006	2.63e+006	4.48e+006	5.03e+006	2.36e+006	3.70e+006	3.53e+006	8.07e+005	2.06e+006	7.24e+005
LTISEQNIQRANLFNK	1968.0076	3	[4] Phospho (ST)	6.76e+005	8.67e+005	5.45e+005	3.63e+005	5.65e+005	5.20e+005	3.39e+005	4.84e+005	7.53e+005	3.87e+005	6.82e+005	3.38e+005
QSMTLSSEVQIPDFDVDLGTILRVNDESTEGK	3618.7025	3	[29] Phospho (ST)	2.90e+007	1.19e+007	2.24e+007	8.46e+006	7.76e+006	4.79e+006	3.02e+006	8.27e+006	2.38e+007	7.64e+006	2.03e+007	1.68e+007
SPSQADINK	1038.4435	2	[3] Phospho (ST)	534.09	2.61e+004	380.56	394.66	40.99	0.00	25.94	599.12	41.25	0.00	42.70	29.44
SSVKLQGTSK	1113.5554	2	[9] Phospho (ST)	5.10e+004	8.63	5841.34	1.03e+005	5.50e+004	7.25e+004	8.00e+004	1.63e+005	4.37e+004	9943.57	5.86e+004	1.54e+004
SVSLPSLDPASAK	1350.6338	3	[6] Phospho (ST)	2.11e+005	6251.58	1.58e+005	5.67e+005	3.17e+005	6.11e+005	1.05e+006	8.78e+005	2.30e+005	4151.97	3.56e+005	1.02e+005
TTLTAFGFASADLIEIGLEGKGFEPTLEALFGK	3682.7422	4	[4] Phospho (ST)|[10] Phospho (ST)|[26] Phospho (ST)	4.37e+006	7.68e+005	5.62e+006	1.19e+006	5.05e+006	1.50e+006	1.75e+006	3.64e+006	6.47e+006	2.64e+006	7.39e+006	2.86e+006
YGMVAQVTQTLKLEDTPK	2180.9756	3	[10] Phospho (ST)|[16] Phospho (ST)	1.74e+006	3.76e+006	2.43e+006	3.26e+006	1.55e+006	8.03e+005	1.87e+006	2.26e+006	1.56e+006	6.69e+005	2.00e+006	9.45e+005
YKLQDFSDQLSDYYEK	2200.8466	3	[13] Phospho (Y)|[14] Phospho (Y)	1.67e+006	2.64e+006	1.50e+006	1.14e+007	9.99e+005	1.52e+006	1.55e+006	2.55e+006	3.02e+006	1.17e+006	1.62e+006	1.48e+006
YKLQDFSDQLSDYYEK	2200.8469	4	[13] Phospho (Y)|[14] Phospho (Y)	4.48e+005	6.35e+005	4.75e+005	6.47e+006	6.05e+005	1.59e+006	1.78e+006	1.44e+006	1.37e+006	7.00e+005	7.10e+005	7.37e+005
Biotinidase			Control	#1	#2	#3	#4	#5	#6	#7	#8	#9	#10	#11	#12
FGIFTCFDILFFDPAIR	2206.0338	3	[5] Phospho (ST)	4.55e+006	7.93e+006	8.61e+006	3.93e+006	5.40e+006	5.21e+006	3.87e+006	4.02e+006	5.64e+006	5.78e+006	6.07e+006	5.60e+006
			GBM	#13	#14	#15	#16	#17	#18	#19	#20	#21	#22	#23	#24
FVVCIMSGARSK	1577.6675	3	[7] Phospho (ST)|[11] Phospho (ST)	5.41e+004	2.63e+005	4.73e+004	6.18e+005	1.58e+005	2.78e+005	2.40e+005	1.83e+005	2.22e+005	3.19e+004	1.39e+005	7.32e+004
Cholinesterase			Control	#1	#2	#3	#4	#5	#6	#7	#8	#9	#10	#11	#12
FSEWGNNAFFYYFEHR	2192.8964	4	[12] Phospho (Y)	4.99e+005	1.31e+005	1.24e+005	3.93e+004	1.01e+004	5.60e+004	1.99e+004	501.15	1.66e+005	1.97e+004	7.65e+004	1.08e+004
			GBM	#13	#14	#15	#16	#17	#18	#19	#20	#21	#22	#23	#24
FSEWGNNAFFYYFEHR	2192.8969	4	[12] Phospho (Y)	5.62e+004	1.99e+005	1.66e+004	8608.27	6.33e+004	7.47e+004	1.40e+005	1.57e+004	1.23e+004	39.79	8855.19	0.00
FSEWGNNAFFYYFEHR	2192.8947	3	[12] Phospho (Y)	5.88e+004	1.40e+005	6639.71	0.00	4.11e+004	1.86e+004	4.44e+004	5656.51	6310.73	3336.67	8875.65	2556.72
Complement C1r subcomponent			Control	#1	#2	#3	#4	#5	#6	#7	#8	#9	#10	#11	#12
KEFMSQGNK	1163.4834	2	[5] Phospho (ST)	0.00	99.62	0.00	0.00	2565.06	0.00	0.00	2663.43	0.00	0.00	0.00	0.00
			GBM	#13	#14	#15	#16	#17	#18	#19	#20	#21	#22	#23	#24
KEFMSQGNK	1163.4833	2	[5] Phospho (ST)	7047.76	0.00	1.05e+004	2.00e+004	152.30	516.76	0.00	82.86	0.00	1.36e+004	84.65	0.00
Complement C4-A			Control	#1	#2	#3	#4	#5	#6	#7	#8	#9	#10	#11	#12
LPRGCGEQTMIYLAPTLAASR	2512.1431	3	[9] Phospho (ST)|[20] Phospho (ST)	4.42e+005	9.85e+005	7.63e+006	5.49e+005	7.76e+006	3.28e+005	5.41e+005	5.59e+006	7.09e+005	1.44e+006	1.19e+006	1.37e+006
LPRGCGEQTMIYLAPTLAASR	2512.1431	3	[12] Phospho (Y)|[16] Phospho (ST)	4.42e+005	9.85e+005	7.63e+006	5.49e+005	7.76e+006	3.28e+005	5.41e+005	5.59e+006	7.09e+005	1.44e+006	1.19e+006	1.37e+006
Complement C5			Control	#1	#2	#3	#4	#5	#6	#7	#8	#9	#10	#11	#12
VSITSITVENVFVK	1614.8108	3	[7] Phospho (ST)	9.69e+006	4.58e+006	1.89e+006	3.84e+006	1.65e+006	5.74e+006	6.99e+006	5.87e+005	7.35e+006	3.83e+006	5.59e+006	4.16e+006
			GBM	#13	#14	#15	#16	#17	#18	#19	#20	#21	#22	#23	#24
NFKNFEITIK	1332.6502	2	[8] Phospho (ST)	1.43e+005	3402.68	3.97e+004	2.94e+005	2.62e+005	3.73e+005	3.83e+005	2.69e+005	1.18e+005	1.96e+004	2.24e+005	2.90e+005
Coagulation factor IX			GBM	#13	#14	#15	#16	#17	#18	#19	#20	#21	#22	#23	#24
SCEPAVPFPCGR	1551.6585	2	[1] Phospho (ST)	5.21e+006	1.17e+006	3.46e+006	1.09e+006	4.64e+006	2.22e+006	1.10e+006	3.74e+006	5.48e+006	1.02e+006	5.46e+006	1.45e+006
Coagulation factor XIII A chain			Control	#1	#2	#3	#4	#5	#6	#7	#8	#9	#10	#11	#12
SETSRTAFGGR	1247.5173	2	[6] Phospho (ST)	3.22e+005	1.27e+005	2.82e+004	4.70e+004	1.01e+005	5.64e+004	4.41e+004	9.37e+004	4.03e+004	1.28e+005	1.08e+005	9.30e+004
			GBM	#13	#14	#15	#16	#17	#18	#19	#20	#21	#22	#23	#24
KETFDVTLEPLSFK	1812.7977	3	[7] Phospho (ST)|[12] Phospho (ST)	1.63e+004	4.22e+004	1.59e+004	2.37e+004	1.51e+004	3.78e+004	2.58e+004	1.52e+004	1.74e+004	72.89	6970.96	1.13e+004
SETSRTAFGGR	1247.5174	2	[6] Phospho (ST)	2.81e+005	5.67e+004	3.70e+005	1.07e+005	8.55e+004	9.24e+004	1.79e+005	5.22e+004	1238.13	4006.02	1.73e+004	2.86e+004
Thyroxine-binding globulin			Control	#1	#2	#3	#4	#5	#6	#7	#8	#9	#10	#11	#12
FSISATYDLGATLLK	1678.8041	3	[7] Phospho (Y)	3.31e+005	3.22e+005	2.22e+005	2.05e+005	2.38e+005	2.90e+005	2.07e+005	1.81e+005	1.83e+005	1.73e+005	1.41e+005	1.59e+005
Fibrinogen alpha chain			Control	#1	#2	#3	#4	#5	#6	#7	#8	#9	#10	#11	#12
MADEAGSEADHEGTHSTK	1951.7255	3	[7] Phospho (ST)	2.60e+005	3.29e+005	2.49e+004	1.40e+005	1.15e+004	2.17e+005	6.30e+004	3000.47	1.29e+005	7.31e+004	7.09e+004	5.47e+004
MADEAGSEADHEGTHSTK	1951.7255	3	[14] Phospho (ST)	2.60e+005	3.29e+005	2.49e+004	1.40e+005	1.15e+004	2.17e+005	6.30e+004	3000.47	1.29e+005	7.31e+004	7.09e+004	5.47e+004
MADEAGSEADHEGTHSTKR	2107.8272	4	[7] Phospho (ST)	3.14e+004	4.83e+004	1036.53	2.04e+004	2464.38	4.39e+004	2.07e+004	195.73	2.51e+004	1.21e+004	1.57e+004	1.39e+004
			GBM	#13	#14	#15	#16	#17	#18	#19	#20	#21	#22	#23	#24
EVVTSEDGSDCPEAMDLGTLSGIGTLDGFR	3255.4078	3	[9] Phospho (ST)	0.00	0.00	0.00	3596.13	742.27	50.86	0.00	966.74	0.00	3729.60	0.00	5.55e+005
EVVTSEDGSDCPEAMDLGTLSGIGTLDGFR	3255.3901	3	[19] Phospho (ST)	2.74e+005	425.22	2.63e+005	3.88e+004	5.81e+005	2.66e+005	1.02e+005	3.03e+005	8.70e+005	6.06e+004	7.05e+005	2.28e+005
EVVTSEDGSDCPEAMDLGTLSGIGTLDGFR	3255.3901	3	[21] Phospho (ST)	2.74e+005	425.22	2.63e+005	3.88e+004	5.81e+005	2.66e+005	1.02e+005	3.03e+005	8.70e+005	6.06e+004	7.05e+005	2.28e+005
MADEAGSEADHEGTHSTK	1951.7250	3	[7] Phospho (ST)	5327.52	17.38	588.49	5654.54	2.41e+004	2.18e+004	2.72e+004	3.70e+004	1.51e+004	1080.51	2.56e+004	1.02e+004
MADEAGSEADHEGTHSTK	1951.7250	3	[14] Phospho (ST)	5327.52	17.38	588.49	5654.54	2.41e+004	2.18e+004	2.72e+004	3.70e+004	1.51e+004	1080.51	2.56e+004	1.02e+004
MADEAGSEADHEGTHSTK	1951.7250	3	[16] Phospho (ST)	5327.52	17.38	588.49	5654.54	2.41e+004	2.18e+004	2.72e+004	3.70e+004	1.51e+004	1080.51	2.56e+004	1.02e+004
MADEAGSEADHEGTHSTKR	2107.8263	3	[7] Phospho (ST)	2032.12	2.53e+004	2629.34	0.00	0.00	0.00	0.00	0.00	0.00	0.00	0.00	0.00
Fibrinogen beta chain			Control	#1	#2	#3	#4	#5	#6	#7	#8	#9	#10	#11	#12
MVSWSFHKLK	1341.6268	2	[5] Phospho (ST)	2.05e+006	1.24e+006	6.50e+005	1.26e+006	7.88e+005	1.90e+006	2.17e+006	4.11e+005	8.42e+005	1.17e+006	1.09e+006	1.14e+006
Fibrinogen gamma chain			Control	#1	#2	#3	#4	#5	#6	#7	#8	#9	#10	#11	#12
TSEVKQLIK	1124.5956	2	[2] Phospho (ST)	4.43e+006	3.37e+006	1.55e+006	3.10e+006	1.74e+006	4.33e+006	5.57e+006	9.30e+005	7.88e+006	6.64e+006	7.08e+006	6.27e+006
			GBM	#13	#14	#15	#16	#17	#18	#19	#20	#21	#22	#23	#24
TSEVKQLIK	1124.5965	2	[2] Phospho (ST)	2.48e+006	1.03e+007	4.85e+006	1.14e+007	4.21e+006	7.31e+006	8.10e+006	6.41e+006	3.39e+006	1.63e+006	4.36e+006	1.48e+006
Fibronectin			Control	#1	#2	#3	#4	#5	#6	#7	#8	#9	#10	#11	#12
FLATTPNSLLVSWQPPRAR	2313.1285	4	[8] Phospho (ST)|[12] Phospho (ST)	1.43e+007	8.86e+006	2.23e+006	7.13e+006	1.65e+006	5.60e+006	5.40e+006	8.87e+005	8.73e+006	4.04e+006	6.57e+006	5.38e+006
IGFKLGVRPSQGGEAPR	1847.9594	3	[10] Phospho (ST)	5.22e+006	5.30e+006	1.41e+006	6.88e+006	1.57e+006	3.45e+006	5.04e+006	1.28e+006	6.84e+006	3.31e+006	3.94e+006	4.02e+006
ISCTIANRCHEGGQSYK	2235.9276	3	[4] Phospho (ST)|[16] Phospho (Y)	5.79e+006	7.39e+006	1.46e+006	6.00e+006	2.88e+006	5.55e+006	6.49e+006	2.22e+006	4.49e+006	7.79e+006	6.62e+006	9.03e+006
TTPPTTATPIR	1234.6062	2	[8] Phospho (ST)	2.13e+005	2.29e+005	3.28e+004	1.38e+005	1.14e+005	6.29e+004	3.42e+004	1.00e+005	7.10e+004	5.97e+004	4.21e+004	4.99e+004
			GBM	#13	#14	#15	#16	#17	#18	#19	#20	#21	#22	#23	#24
FLATTPNSLLVSWQPPRAR	2313.1286	4	[8] Phospho (ST)|[12] Phospho (ST)	2.31e+006	2.27e+006	2.27e+006	7.28e+006	1.58e+006	2.04e+006	3.73e+006	2.05e+006	1.47e+006	7.83e+005	1.77e+006	8.25e+005
TTPPTTATPIR	1234.6061	2	[8] Phospho (ST)	1.14e+005	5.97e+004	9.57e+004	1.97e+005	1.95e+004	3.81e+004	5.35e+004	1.45e+004	1.01e+004	6887.55	1.18e+004	2246.44
Hemopexin			Control	#1	#2	#3	#4	#5	#6	#7	#8	#9	#10	#11	#12
WDRELISER	1282.5646	2	[7] Phospho (ST)	7.58e+007	4.89e+007	1.81e+007	4.41e+007	2.85e+007	8.07e+007	5.41e+007	9.93e+006	3.74e+007	5.98e+007	5.53e+007	4.68e+007
Plasminogen			Control	#1	#2	#3	#4	#5	#6	#7	#8	#9	#10	#11	#12
LSSPAVITDK	1109.5362	2	[8] Phospho (ST)	2.29e+006	2.62e+006	5.04e+005	6.10e+005	4.84e+005	1.74e+006	1.08e+006	1.82e+005	1.96e+006	7.58e+005	1.25e+006	1.25e+006
FGMHFCGGTLISPEWVLTAAHCLEK	3052.4286	4	[12] Phospho (ST)	6.17e+005	2.31e+006	3.03e+006	1.33e+007	1.22e+006	2.92e+006	3.52e+006	2.00e+006	7.98e+005	1.83e+005	1.57e+006	7.45e+005
Transferrin receptor protein 1			GBM	#13	#14	#15	#16	#17	#18	#19	#20	#21	#22	#23	#24
AVLGTSNFK	1015.4726	2	[6] Phospho (ST)	7.50e+004	1179.19	2259.43	1.02e+005	8.27e+004	1.35e+005	1.34e+005	1.42e+005	1.33e+005	568.48	1.71e+005	5210.85
QVDGDNSHVEMK	1437.5404	3	[7] Phospho (ST)	1.44e+004	0.00	318.23	502.57	6311.90	0.00	2.60e+004	0.00	0.00	0.00	356.92	0.00
