# Supplementary material for: Post-translational modifications of FDA-approved plasma biomarkers in glioblastoma samples
Source: PLoS One. 2017 May 11;12(5):e0177427. doi: 10.1371/journal.pone.0177427 (PMC5426747; doi:10.1371/journal.pone.0177427)
Supplement: S11 Table — (XLSX) [file pone.0177427.s011.xlsx]

## Sheet: Лист1
S11 Table. Nt-acetylated peptides of FDA-approved biomarkers in control and GBM plasma samples
Protein name/Peptide Sequence	Mass	Charge	Modifications	Sample number/Average Normalised Abundances
Serum albumin			Control	#1	#2	#3	#4	#5	#6	#7	#8	#9	#10	#11	#12
+AFKAWAVAR	1102.5982	2	[N-term] Acetyl (N-term)|[3] Acetyl (K)	3.92e+007	2.07e+007	6.01e+006	2.36e+007	5.29e+006	3.26e+007	3.04e+007	3.77e+006	1.89e+007	1.32e+007	1.46e+007	1.15e+007
Apolipoprotein A-I			Control	#1	#2	#3	#4	#5	#6	#7	#8	#9	#10	#11	#12
+DLATVYVDVLK	1276.7022	2	[N-term] Acetyl (N-term)	1.68e+007	2.59e+006	1.14e+006	8.20e+006	1.43e+006	1.07e+006	5.00e+006	9.70e+005	1.29e+006	1.67e+006	9.53e+005	7.95e+005
			GBM	#13	#14	#15	#16	#17	#18	#19	#20	#21	#22	#23	#24
DLATVYVDVLK	1234.6808	2	no	8.85e+006	2.92e+007	1.02e+007	9.39e+006	1.15e+007	1.09e+007	9.93e+006	1.37e+007	7.32e+006	5.33e+006	1.32e+007	9.15e+006
Apolipoprotein B-100			Control	#1	#2	#3	#4	#5	#6	#7	#8	#9	#10	#11	#12
+CVQSTKPSLMIQK	1708.8616	3	[N-term] Acetyl (N-term)|[6] Acetyl (K)|[10] |[13] Acetyl (K)	9.17e+005	5.58e+005	6.75e+004	3.60e+005	5801.24	4.81e+005	8.31e+005	4.86e+004	4.99e+005	6.06e+005	1.05e+006	7.16e+005
+CVQSTKPSLMIQK	1708.8609	3	[N-term] Acetyl (N-term)|[6] Acetyl (K)|[10] |[13] Acetyl (K)	2.74e+004	2.37e+004	1.54e+005	1.36e+004	4.26e+005	1.42e+004	2.83e+004	8.85e+004	1.87e+004	2.89e+004	5.91e+004	5.03e+004
			GBM	#13	#14	#15	#16	#17	#18	#19	#20	#21	#22	#23	#24
CVQSTKPSLMIQK	1566.8270	3	no	6.27e+005	7196.95	2.50e+005	2.61e+006	8.27e+005	1.90e+006	1.55e+006	1.45e+006	6.46e+005	3.70e+004	1.06e+006	4921.18
CVQSTKPSLMIQK	1566.8285	3	no	7.02e+004	2.78e+006	2.57e+004	1.33e+006	6.09e+004	1.19e+005	9.63e+004	1.11e+005	3.68e+004	6.84e+005	4.51e+004	2.31e+005
CVQSTKPSLMIQK	1566.8263	2	no	1.63e+005	1.18e+005	6.19e+004	3.12e+005	2.68e+005	3.01e+005	1.89e+005	3.36e+005	1.33e+005	1.93e+004	2.85e+005	1.93e+005
			Control	#1	#2	#3	#4	#5	#6	#7	#8	#9	#10	#11	#12
+IPSVQINFK	1086.6195	2	[N-term] Acetyl (N-term)	3.31e+006	9.35e+006	1.56e+006	1.40e+006	2.19e+005	5.99e+006	2.97e+006	3.10e+005	2.12e+006	6.02e+005	1.62e+006	1.32e+006
			GBM	#13	#14	#15	#16	#17	#18	#19	#20	#21	#22	#23	#24
IPSVQINFK	1044.5969	2	no	219.30	226.74	56.23	3524.34	45.98	50.37	34.67	30.38	18.37	1.55e+005	4.15	40.98
IPSVQINFK	1044.5855	2	no	1.13e+004	1320.01	5284.81	2.78e+004	1.38e+004	2.21e+004	4.19e+004	7118.47	2494.96	24.91	7859.29	1.65e+005
			Control	#1	#2	#3	#4	#5	#6	#7	#8	#9	#10	#11	#12
+NKYGMVAQVTQTLK	1663.8419	3	[N-term] Acetyl (N-term)|[2] Acetyl (K)	1.99e+005	2.36e+005	9.10e+004	1.37e+005	1.41e+005	6.31e+005	2.22e+005	6.92e+004	2.67e+005	3.19e+005	2.97e+005	2.33e+005
			GBM	#13	#14	#15	#16	#17	#18	#19	#20	#21	#22	#23	#24
NKYGMVAQVTQTLK	1579.8392	3	no	8.98e+004	1.18e+005	9939.38	2.72e+004	1.26e+004	1.45e+004	6.90e+004	2.57e+004	4721.18	1038.39	2.43e+004	401.20
Complement C1r subcomponent			Control	#1	#2	#3	#4	#5	#6	#7	#8	#9	#10	#11	#12
+LRYTTEIIK	1177.6673	2	[N-term] Acetyl (N-term)	5.83e+005	2.40e+005	2.46e+004	1.02e+005	1.18e+005	4.92e+004	7.31e+004	5.37e+004	1.83e+005	1.61e+005	2.12e+005	2.12e+005
+LRYTTEIIK	1177.6663	2	[N-term] Acetyl (N-term)	2484.35	475.51	230.92	294.32	142.20	390.78	238.75	9325.20	344.56	501.99	230.07	219.55
+NRMDVFSQNMFCAGHPSLK	2328.0653	4	[N-term] Acetyl (N-term)	2.98e+004	2.41e+004	3.67e+005	2.12e+004	3.53e+005	2.51e+004	2.86e+004	8.31e+004	3.08e+004	6.37e+004	1.73e+004	1.60e+004
Fibrinogen alpha chain
+GDSTFESKSYK	1289.5705	2	[N-term] Acetyl (N-term)	2.35e+005	3.18e+005	7.09e+004	1.69e+005	2.71e+004	1.00e+005	1.57e+005	2.04e+004	1.32e+005	3.80e+004	9.23e+004	1.31e+005
+LVTSKGDK	930.5034	2	[N-term] Acetyl (N-term)|[5] Acetyl (K)	3.62e+006	2.88e+006	7.10e+005	2.67e+006	4.34e+005	1.88e+006	2.54e+006	2.05e+005	2.19e+006	1.66e+006	3.91e+006	3.89e+006
+VPPEWK	838.4165	2	[N-term] Acetyl (N-term)|[6] Acetyl (K)	1.97e+005	2.95e+005	1.25e+005	1.78e+005	1.53e+005	1.81e+005	1.44e+005	4.50e+004	1.17e+005	1.32e+005	1.32e+005	2.18e+005
Fibrinogen gamma chain
+TSEVKQLIK	1128.6436	2	[N-term] Acetyl (N-term)|[5] Acetyl (K)	6.65e+005	3.94e+005	1.68e+006	6.78e+005	1.84e+006	2.45e+005	4.22e+005	1.22e+006	5.80e+005	9.29e+005	8.18e+005	8.63e+005
Serotransferrin			Control	#1	#2	#3	#4	#5	#6	#7	#8	#9	#10	#11	#12
+SVIPSDGPSVACVKK	1674.8579	3	[N-term] Acetyl (N-term)|[14] Acetyl (K)	1.40e+006	1.05e+006	2.22e+005	7.40e+005	2.92e+005	1.23e+006	1.04e+006	9.75e+004	8.26e+005	5.89e+005	6.91e+005	4.91e+005
			GBM	#13	#14	#15	#16	#17	#18	#19	#20	#21	#22	#23	#24
SVIPSDGPSVACVKK	1590.8434	3	no	5.93e+005	1.11e+006	1.67e+005	1.74e+006	2.12e+005	3.15e+005	1.21e+006	5.39e+005	1.32e+005	2.65e+005	4.01e+005	6.23e+004
SVIPSDGPSVACVKK	1590.8429	2	no	8.62e+004	4.90e+004	3468.11	1.68e+005	1.10e+004	602.23	9.87e+004	3.91e+004	3166.52	1.41e+004	7.39e+004	2.67e+004
von Willebrand factor			Control	#1	#2	#3	#4	#5	#6	#7	#8	#9	#10	#11	#12
+EQAPNLVYMVTGNPASDEIKR	2389.1760	3	[N-term] Acetyl (N-term)	5.77e+005	5.05e+005	4.82e+005	8.76e+005	2.71e+005	1.37e+006	1.64e+006	4.20e+005	1.16e+006	4.51e+005	1.04e+006	1.14e+006
+LVCPADNLRAEGLECTK	2083.0222	3	[N-term] Acetyl (N-term)	283.66	101.36	375.52	107.00	1617.88	491.25	65.88	8871.80	53.63	189.11	67.86	64.51
+TEPMQVALHCTNGSVVYHEVLNAMECK	3296.5270	3	[N-term] Acetyl (N-term)|[27] Acetyl (K)	2.40e+005	3.56e+005	9.27e+005	4.91e+005	7.18e+005	2.03e+005	2.49e+005	6.51e+005	3.54e+005	6.75e+005	4.63e+005	5.03e+005
